# Supplementary material for: Conservation prioritization can resolve the flagship species conundrum
Source: Nat Commun. 2020 Feb 24;11:994. doi: 10.1038/s41467-020-14554-z (PMC7040008; doi:10.1038/s41467-020-14554-z)
Supplement: Supplementary file 7 — Source Data [file 41467_2020_14554_MOESM7_ESM.xlsx]

## Sheet: Figure 1a
Count	Scenario	Benefit	Scenario	Benefit	Scenario	Benefit	Benefit	Benefit	Benefit	Benefit	Benefit	Benefit	Benefit	Benefit	Benefit	Benefit	Benefit	Benefit	Benefit	Benefit	Benefit	Benefit	Benefit	Benefit	Benefit	Benefit	Benefit	Benefit	Benefit	Benefit	Benefit	Benefit	Benefit	Benefit	Benefit	Benefit	Benefit	Benefit	Benefit	Benefit	Benefit	Benefit	Benefit	Benefit	Benefit	Benefit	Benefit	Benefit	Benefit
1	Place-only	820	Integrated	589	Random-place	104	427	43	45	123	134	132	115	135	100	358	96	498	642	255	87	457	115	108	66	262	154	121	205	147	32	118	405	155	154	142	228	329	10	87	187	367	53	64	297	245	123	337	272
2	Place-only	1501	Integrated	1140	Random-place	131	102	94	94	92	68	47	566	342	497	54	62	50	48	58	37	123	441	261	342	227	43	450	31	498	463	191	207	134	270	114	129	500	25	444	53	116	360	96	226	358	190	38	94
3	Place-only	2111	Integrated	1753	Random-place	51	64	30	449	69	59	343	54	24	297	308	49	204	172	425	363	93	147	39	81	56	106	387	102	61	93	44	173	76	34	39	305	516	167	71	113	32	10	112	52	44	145	398	84
4	Place-only	2552	Integrated	2150	Random-place	118	20	25	1	27	22	54	325	71	105	183	39	100	42	75	272	101	44	62	78	375	122	30	46	67	19	139	25	27	307	24	500	124	289	314	133	112	71	329	86	74	326	89	90
5	Place-only	2928	Integrated	2503	Random-place	337	31	194	57	49	18	61	38	23	39	28	413	356	79	261	40	160	110	37	78	13	133	20	70	59	223	75	15	12	34	522	36	171	116	31	49	103	393	30	16	67	56	368	41
6	Place-only	3294	Integrated	2850	Random-place	10	491	86	1	329	1	126	61	30	142	18	6	28	511	206	28	20	127	74	139	32	242	20	470	30	13	53	383	3	87	486	56	123	48	371	59	452	96	19	6	52	244	50	35
7	Place-only	3617	Integrated	3149	Random-place	114	245	413	166	407	346	12	12	463	10	106	62	34	63	20	20	203	189	248	401	405	8	80	429	119	92	45	430	405	6	104	280	69	124	161	109	344	10	6	18	75	67	4	11
8	Place-only	3939	Integrated	3445	Random-place	112	4	171	60	317	269	377	293	82	121	365	67	6	162	246	399	12	150	72	22	123	54	74	11	88	122	59	63	115	523	44	23	46	198	27	31	165	243	53	83	55	125	25	341
9	Place-only	4249	Integrated	3698	Random-place	440	91	150	186	321	34	2	188	415	228	14	424	404	295	31	0	58	31	21	126	136	491	8	266	94	61	87	52	24	111	97	72	78	206	27	375	151	24	108	31	19	52	13	197
10	Place-only	4554	Integrated	3976	Random-place	304	68	5	53	14	49	32	0	214	85	61	1	66	29	100	89	26	12	65	251	115	12	96	96	404	42	360	156	6	360	6	35	156	225	25	50	324	5	5	197	31	9	5	6
11	Place-only	4848	Integrated	4217	Random-place	5	274	234	5	11	7	1	88	139	5	243	32	27	84	24	11	99	63	69	204	40	1	51	67	13	11	193	123	32	52	104	13	63	102	7	32	59	370	6	168	29	39	1	0
12	Place-only	5123	Integrated	4466	Random-place	122	253	241	45	70	5	171	29	7	70	7	16	38	46	33	25	40	96	304	34	102	8	410	4	82	3	59	114	13	255	8	200	6	191	10	183	21	73	59	409	2	208	55	21
13	Place-only	5353	Integrated	4668	Random-place	62	43	22	10	1	80	32	54	7	11	17	101	2	21	64	53	525	467	7	55	22	192	273	16	133	89	29	0	89	20	29	5	93	20	140	4	30	77	0	4	236	11	34	187
14	Place-only	5579	Integrated	4873	Random-place	501	21	22	106	4	0	178	23	160	3	446	5	133	190	324	111	259	340	368	15	9	109	131	101	101	7	33	231	1	5	174	107	163	439	228	129	203	149	23	91	409	1	150	38
15	Place-only	5781	Integrated	5072	Random-place	170	21	347	8	12	33	79	37	30	7	1	243	102	8	79	252	81	143	25	6	167	248	325	8	135	10	239	3	6	18	3	183	9	7	339	149	51	104	365	198	93	58	186	80
16	Place-only	5969	Integrated	5354	Random-place	18	10	249	110	38	115	48	223	27	2	228	76	10	56	197	37	154	18	7	3	48	158	153	78	25	11	181	156	433	114	3	42	35	28	160	125	216	55	23	35	197	16	74	121
17	Place-only	6152	Integrated	5525	Random-place	27	118	19	139	205	6	349	10	27	123	5	226	104	24	36	68	227	101	236	121	4	191	8	56	29	2	39	11	0	70	19	37	347	11	7	96	138	8	15	3	2	130	9	211
18	Place-only	6331	Integrated	5684	Random-place	13	24	37	20	12	68	69	99	264	31	197	0	8	136	129	54	66	21	228	6	79	253	26	60	283	5	21	10	437	282	29	56	44	27	4	5	41	2	340	293	41	4	118	0
19	Place-only	6502	Integrated	5867	Random-place	63	109	220	5	68	22	174	202	325	3	38	33	5	190	40	174	12	77	58	14	429	291	50	77	45	64	28	4	7	2	71	17	252	73	81	5	8	114	9	60	4	119	272	79
20	Place-only	6663	Integrated	6022	Random-place	192	5	4	22	47	7	111	84	82	153	15	285	119	2	50	82	11	50	19	60	5	203	10	26	9	8	3	80	1	122	31	178	84	7	29	152	72	72	32	117	19	6	88	407
21	Place-only	6821	Integrated	6259	Random-place	244	107	57	129	268	18	354	200	135	1	4	7	168	69	84	150	125	15	98	223	165	8	1	277	16	6	25	90	90	30	36	49	108	13	158	208	16	85	5	2	167	243	85	3
22	Place-only	6972	Integrated	6392	Random-place	1	54	68	10	270	24	75	90	16	94	74	37	15	49	35	19	94	41	34	8	95	0	34	114	50	0	10	98	223	214	26	48	18	75	122	28	3	40	25	314	31	5	46	34
23	Place-only	7111	Integrated	6516	Random-place	102	99	7	68	18	270	33	3	93	0	57	64	2	3	88	0	231	273	16	224	18	4	0	521	18	275	25	17	7	10	69	1	5	142	0	349	105	53	252	237	220	73	79	5
24	Place-only	7249	Integrated	6640	Random-place	1	23	73	442	59	192	2	4	55	85	111	10	28	0	45	261	98	21	46	47	83	278	44	180	182	100	142	1	14	111	96	2	28	22	0	26	34	140	4	2	146	17	88	89
25	Place-only	7383	Integrated	6770	Random-place	12	51	54	66	24	537	4	25	157	0	13	0	39	0	225	41	59	192	8	1	78	74	2	2	54	64	10	135	0	1	40	1	78	103	96	2	101	388	236	1	139	4	41	34
26	Place-only	7515	Integrated	6906	Random-place	77	5	2	8	56	363	10	75	29	7	63	2	31	47	57	106	1	21	164	12	215	74	1	6	3	21	79	72	178	0	15	4	152	241	121	30	21	48	195	55	7	72	131	14
27	Place-only	7640	Integrated	7013	Random-place	188	66	21	196	13	119	20	60	95	233	204	126	77	44	19	142	33	20	41	121	36	4	41	0	1	70	88	19	0	2	73	168	50	51	95	26	24	8	0	53	66	9	1	131
28	Place-only	7758	Integrated	7108	Random-place	72	5	252	68	295	0	7	153	10	44	5	110	1	229	72	76	11	125	4	4	8	38	4	2	1	12	3	57	5	6	40	0	130	26	33	47	12	77	42	69	140	266	21	92
29	Place-only	7876	Integrated	7205	Random-place	33	4	9	319	25	15	110	0	4	406	183	16	20	11	66	41	143	19	350	1	15	3	6	15	255	1	119	95	151	32	4	33	4	74	54	275	86	247	33	1	45	22	5	4
30	Place-only	7990	Integrated	7296	Random-place	65	112	14	40	2	1	95	8	30	250	206	77	116	72	8	47	2	18	11	114	166	89	46	5	6	104	44	142	51	20	500	14	58	7	5	193	25	70	318	19	7	95	6	6
31	Place-only	8103	Integrated	7393	Random-place	1	45	18	66	20	2	60	3	2	19	2	6	7	108	61	46	44	220	220	133	5	53	117	6	26	2	7	141	69	144	4	3	1	28	3	69	28	59	30	2	48	114	57	25
32	Place-only	8212	Integrated	7482	Random-place	2	20	36	5	51	62	68	5	4	16	20	13	3	252	3	8	5	12	55	9	303	44	67	1	141	247	1	78	111	28	167	3	62	85	21	42	188	1	3	229	188	7	73	205
33	Place-only	8320	Integrated	7571	Random-place	45	19	29	125	49	0	66	93	1	312	32	177	3	63	177	0	2	1	260	122	34	38	5	20	1	8	110	351	122	304	18	87	4	123	2	251	19	35	35	161	37	2	26	33
34	Place-only	8426	Integrated	7653	Random-place	62	236	2	135	62	108	63	17	50	36	5	11	90	31	10	11	53	7	16	13	33	9	83	227	28	1	42	7	143	2	9	140	48	17	94	1	22	30	74	172	56	66	475	21
35	Place-only	8531	Integrated	7743	Random-place	218	12	9	139	89	3	50	56	99	34	113	14	51	2	66	331	19	14	7	3	40	35	1	31	128	35	17	2	11	156	110	25	106	193	8	69	40	2	18	29	3	183	46	11
36	Place-only	8634	Integrated	8052	Random-place	116	57	1	18	12	35	45	4	2	27	102	1	88	5	5	116	27	84	2	31	62	0	78	0	7	4	78	15	2	61	25	8	88	0	39	6	2	23	44	62	95	10	63	194
37	Place-only	8737	Integrated	8125	Random-place	4	66	50	21	46	19	4	57	18	32	65	1	7	22	69	1	5	0	21	1	0	55	66	4	160	202	12	2	0	73	16	64	24	12	34	38	47	27	3	26	4	75	31	7
38	Place-only	8836	Integrated	8196	Random-place	51	2	91	109	23	122	103	17	24	12	214	50	107	25	56	64	27	46	38	13	143	65	83	1	8	303	113	210	65	2	174	1	149	6	169	88	57	15	148	8	8	44	20	13
39	Place-only	8934	Integrated	8271	Random-place	5	42	108	8	1	94	170	8	79	21	36	11	33	219	9	141	9	7	11	6	69	5	3	68	63	3	14	124	205	38	2	0	197	27	0	56	1	1	2	138	59	144	110	4
40	Place-only	9030	Integrated	8339	Random-place	0	4	293	89	39	21	0	13	74	8	1	58	16	1	7	70	227	37	34	0	21	37	82	0	100	38	75	17	1	32	40	5	15	7	28	4	3	29	1	25	17	53	11	40
41	Place-only	9125	Integrated	8419	Random-place	0	29	38	27	90	72	4	0	2	1	1	33	6	3	12	1	24	43	28	287	17	3	0	16	42	22	72	29	18	100	90	114	1	0	58	0	219	51	18	16	21	47	10	4
42	Place-only	9216	Integrated	8487	Random-place	104	0	47	68	36	16	101	2	49	109	1	38	79	361	64	46	4	4	47	14	183	2	4	96	2	390	1	14	67	20	3	57	61	125	0	90	61	0	2	17	5	14	44	339
43	Place-only	9305	Integrated	8558	Random-place	53	52	81	1	7	0	12	6	52	109	35	94	0	20	285	67	47	120	0	31	15	97	4	144	1	60	273	9	0	103	128	3	9	26	7	286	70	53	85	23	28	27	2	34
44	Place-only	9393	Integrated	8623	Random-place	12	4	190	2	11	66	27	336	8	59	0	129	0	56	61	26	115	15	2	0	1	1	29	11	7	22	75	1	1	16	3	65	35	16	6	183	2	7	47	0	55	30	169	1
45	Place-only	9481	Integrated	8688	Random-place	39	169	1	5	117	49	179	67	57	1	1	97	89	3	0	140	102	78	55	157	22	66	0	56	2	29	186	2	39	3	31	194	162	16	61	37	87	10	20	2	3	14	0	3
46	Place-only	9568	Integrated	8756	Random-place	85	88	65	233	0	0	1	150	37	41	41	3	44	145	9	45	21	50	1	4	52	83	83	7	20	22	51	9	95	7	25	1	81	35	3	10	97	1	6	168	0	4	26	47
47	Place-only	9652	Integrated	8819	Random-place	39	61	0	41	80	8	36	1	0	3	8	140	58	18	69	23	3	21	36	0	20	168	40	173	38	3	2	20	102	2	0	0	0	12	21	67	19	0	2	21	59	16	0	1
48	Place-only	9735	Integrated	8881	Random-place	86	94	45	3	30	47	4	0	0	168	44	2	7	2	4	8	69	44	46	171	96	11	1	51	40	0	128	26	50	1	44	3	40	1	23	0	24	52	1	91	22	86	2	74
49	Place-only	9815	Integrated	8951	Random-place	21	114	72	157	70	24	1	84	100	0	29	41	4	73	12	25	10	2	5	33	5	28	156	39	1	178	64	61	148	2	0	25	86	40	181	7	7	18	49	12	115	178	220	127
50	Place-only	9894	Integrated	9023	Random-place	1	47	29	1	2	97	15	2	139	6	0	163	3	57	3	1	62	15	112	42	85	28	0	19	15	24	51	171	0	10	79	12	0	36	215	11	13	3	39	47	197	18	85	1
51	Place-only	9972	Integrated	9079	Random-place	32	1	45	16	3	10	4	59	44	5	43	87	3	8	42	2	64	5	5	35	62	16	46	86	9	1	35	27	0	78	181	39	182	46	5	7	29	29	71	35	48	1	48	17
52	Place-only	10048	Integrated	9136	Random-place	96	2	7	1	248	14	19	1	32	1	9	12	33	7	21	1	64	37	25	261	20	20	47	57	0	9	31	223	15	0	0	100	0	21	43	119	200	172	4	12	2	129	8	44
53	Place-only	10123	Integrated	9187	Random-place	8	19	36	16	45	5	433	12	5	0	1	0	1	10	26	18	5	7	40	15	22	83	0	27	0	49	30	151	1	10	1	74	131	72	4	74	138	0	0	0	53	2	12	0
54	Place-only	10197	Integrated	9237	Random-place	7	2	0	12	4	10	2	28	91	89	51	9	62	77	0	20	3	0	39	140	44	121	13	19	19	3	103	1	0	26	36	1	3	0	65	36	40	0	88	74	118	10	11	13
55	Place-only	10270	Integrated	9283	Random-place	29	51	6	39	17	5	8	0	1	46	85	29	96	8	3	5	28	1	4	15	42	0	101	1	0	19	8	5	53	26	53	0	55	17	1	13	5	0	87	22	102	14	64	0
56	Place-only	10337	Integrated	9329	Random-place	0	117	3	33	0	17	0	118	2	100	0	8	82	5	1	7	69	0	1	100	1	2	1	0	126	0	42	43	9	18	49	13	6	4	0	13	1	4	0	15	13	48	0	1
57	Place-only	10403	Integrated	9373	Random-place	83	120	103	0	19	3	97	0	66	98	1	116	26	76	18	4	4	288	0	109	20	13	1	57	9	22	6	30	35	113	15	214	34	16	46	12	1	88	109	35	0	11	0	99
58	Place-only	10468	Integrated	9419	Random-place	41	12	56	24	93	32	0	0	71	22	0	0	26	4	3	8	0	3	2	1	41	20	0	11	8	5	1	28	32	4	3	0	21	24	9	41	2	37	2	102	7	145	31	1
59	Place-only	10531	Integrated	9462	Random-place	69	2	126	31	1	0	135	34	12	0	35	7	58	97	1	54	1	1	1	0	12	19	13	0	0	1	115	20	0	8	20	82	213	2	107	96	61	27	7	48	118	38	0	28
60	Place-only	10594	Integrated	9504	Random-place	26	6	0	3	63	258	30	16	45	25	19	57	0	5	22	50	0	2	73	13	6	20	25	61	0	0	0	98	68	39	27	0	1	0	53	48	87	0	60	21	10	0	13	24
61	Place-only	10656	Integrated	9545	Random-place	2	13	19	4	9	1	2	57	1	49	162	12	244	13	1	156	11	22	1	12	1	15	22	3	0	16	1	149	83	1	4	9	0	40	22	109	34	50	4	1	5	28	31	127
62	Place-only	10717	Integrated	9684	Random-place	20	20	0	8	1	2	134	8	30	44	22	11	12	45	0	35	0	31	0	197	22	1	0	1	3	10	12	22	2	73	0	1	6	4	21	1	34	2	4	0	1	1	8	33
63	Place-only	10778	Integrated	9722	Random-place	32	6	121	6	126	48	125	119	2	10	9	99	0	50	3	22	78	53	5	11	4	0	17	2	22	0	21	103	0	235	2	0	11	10	4	66	62	1	110	60	76	24	40	64
64	Place-only	10838	Integrated	9759	Random-place	29	13	25	0	0	4	54	0	4	106	0	1	104	45	0	67	3	36	47	36	67	0	36	0	35	127	6	0	2	67	0	213	11	13	87	10	0	26	4	75	12	14	0	14
65	Place-only	10898	Integrated	9796	Random-place	0	0	27	13	3	55	133	0	2	12	14	283	25	127	18	47	15	87	7	68	3	0	1	3	129	43	9	15	139	24	97	1	6	147	0	0	59	45	283	121	0	5	5	2
66	Place-only	10955	Integrated	9832	Random-place	0	82	6	60	52	1	62	33	0	2	7	15	39	8	130	24	1	45	0	40	27	57	171	8	131	0	0	10	6	35	0	7	1	2	51	4	14	111	3	69	37	118	41	245
67	Place-only	11011	Integrated	9868	Random-place	6	6	89	0	20	196	12	1	47	13	14	114	6	10	0	46	240	108	241	0	21	3	0	0	1	54	29	0	11	19	0	0	2	46	57	6	5	54	90	55	17	51	126	0
68	Place-only	11067	Integrated	9903	Random-place	129	18	0	115	9	0	0	0	0	2	8	0	63	25	110	133	33	11	123	5	0	82	13	58	103	209	2	66	38	39	0	111	70	45	24	92	23	0	99	193	1	18	9	0
69	Place-only	11121	Integrated	9937	Random-place	13	0	57	1	51	26	0	41	0	11	0	0	0	31	16	12	57	12	0	83	191	4	9	115	46	0	56	35	59	134	62	73	9	70	95	92	14	14	1	4	63	0	2	128
70	Place-only	11175	Integrated	9969	Random-place	17	1	128	76	1	59	18	6	5	8	197	4	35	3	1	54	55	0	1	1	16	152	0	12	1	22	1	25	255	36	1	2	1	38	9	0	18	129	1	27	1	18	207	0
71	Place-only	11229	Integrated	10001	Random-place	16	0	2	22	352	0	27	68	81	1	0	98	0	3	38	66	33	1	28	0	6	3	2	36	103	0	7	73	4	45	12	50	128	183	9	55	22	25	0	13	0	5	0	0
72	Place-only	11282	Integrated	10032	Random-place	32	8	8	13	145	16	52	1	32	0	19	0	18	17	24	13	1	15	54	106	0	31	180	22	0	1	100	32	13	0	97	39	133	0	160	109	9	78	0	0	21	0	36	59
73	Place-only	11334	Integrated	10062	Random-place	48	108	25	25	186	0	108	3	15	25	1	0	0	3	1	11	190	5	32	3	43	0	2	0	2	46	33	9	24	9	6	63	17	2	73	0	17	11	0	36	23	1	16	59
74	Place-only	11385	Integrated	10090	Random-place	68	33	34	3	6	21	0	13	51	2	153	31	62	32	0	383	22	4	14	40	88	73	8	6	25	168	16	4	0	1	0	128	58	1	53	34	46	10	3	43	0	17	0	2
75	Place-only	11436	Integrated	10118	Random-place	7	90	42	90	30	31	13	0	1	33	1	35	2	1	0	2	0	8	122	61	1	32	10	90	0	4	130	1	77	1	1	0	1	32	17	6	52	165	5	9	7	12	1	100
76	Place-only	11487	Integrated	10145	Random-place	0	46	0	5	44	31	59	2	14	26	11	37	41	11	134	263	0	50	0	28	93	41	14	1	4	105	30	1	67	19	0	0	11	73	180	54	90	0	0	24	22	136	123	33
77	Place-only	11538	Integrated	10171	Random-place	8	5	8	20	48	57	30	94	13	6	44	0	31	130	137	0	0	2	0	171	111	18	1	40	0	5	1	0	0	42	13	22	75	143	15	9	134	2	102	0	3	74	25	8
78	Place-only	11588	Integrated	10196	Random-place	48	213	131	90	66	10	6	1	50	35	0	77	64	0	26	8	20	22	56	1	11	0	44	0	25	38	8	32	9	51	0	10	16	1	14	36	5	54	2	6	26	61	0	136
79	Place-only	11637	Integrated	10221	Random-place	6	0	242	1	0	4	27	67	10	5	84	16	10	0	0	15	32	193	31	14	54	5	0	0	1	0	5	30	97	22	2	6	19	18	46	68	38	43	4	20	16	4	0	34
80	Place-only	11685	Integrated	10245	Random-place	22	2	30	11	5	2	0	3	0	5	59	71	6	21	29	1	0	17	47	5	0	29	0	3	11	0	86	1	18	55	1	285	64	71	4	55	0	1	16	45	56	43	69	15
81	Place-only	11732	Integrated	10268	Random-place	56	0	0	34	19	6	0	45	57	15	0	77	0	33	13	136	1	105	0	38	7	1	0	46	30	11	78	7	1	18	8	10	33	0	42	14	0	0	240	5	17	66	37	11
82	Place-only	11779	Integrated	10290	Random-place	88	1	19	25	4	0	37	0	2	20	72	2	40	0	16	8	0	0	67	11	8	74	22	103	49	0	1	17	6	29	9	1	0	61	1	14	1	1	23	0	33	61	26	6
83	Place-only	11825	Integrated	10312	Random-place	4	12	10	0	0	16	6	0	1	16	16	6	173	0	0	169	11	10	25	3	114	17	16	178	143	1	64	3	1	77	68	51	54	0	31	56	0	8	0	55	4	1	32	42
84	Place-only	11871	Integrated	10329	Random-place	27	4	2	24	37	59	34	0	146	11	29	61	4	1	15	30	2	35	5	3	47	39	14	5	97	126	7	6	94	1	53	49	0	1	0	3	0	5	46	1	0	59	1	198
85	Place-only	11916	Integrated	10346	Random-place	109	64	134	20	1	6	0	0	62	4	118	142	1	0	0	1	0	6	7	28	33	170	0	38	0	63	0	5	7	100	6	3	4	27	129	104	6	3	150	18	15	1	50	12
86	Place-only	11961	Integrated	10363	Random-place	7	14	11	38	1	0	65	0	25	108	3	0	52	0	17	17	14	22	14	2	2	6	0	49	107	92	0	0	1	96	33	9	14	87	43	11	1	4	2	0	0	7	5	100
87	Place-only	12006	Integrated	10378	Random-place	19	0	1	42	102	110	3	3	1	176	0	47	0	2	0	28	0	10	76	42	32	0	0	39	6	8	19	0	0	1	15	0	10	9	22	71	0	180	0	8	180	13	20	3
88	Place-only	12051	Integrated	10393	Random-place	21	44	46	3	20	211	28	90	26	2	14	2	22	4	64	2	38	0	38	69	4	13	9	24	0	37	59	23	0	36	13	24	144	0	17	0	3	0	8	0	44	0	0	122
89	Place-only	12095	Integrated	10407	Random-place	3	3	9	0	3	5	8	45	28	1	114	51	0	3	29	41	0	8	2	0	0	2	64	33	41	1	1	3	0	2	4	38	13	8	88	0	1	0	25	2	156	35	146	7
90	Place-only	12139	Integrated	10420	Random-place	5	0	2	25	0	22	2	2	4	0	3	44	6	38	0	3	105	7	104	9	1	22	49	48	22	2	8	0	70	3	19	89	13	0	2	3	0	1	0	0	7	83	18	34
91	Place-only	12183	Integrated	10433	Random-place	1	45	37	44	14	250	4	51	6	3	21	22	4	1	18	19	3	2	0	0	11	8	23	5	2	9	29	269	96	34	14	3	153	6	4	8	1	76	14	9	103	7	66	192
92	Place-only	12225	Integrated	10446	Random-place	3	0	128	12	0	0	2	27	62	80	20	66	15	31	4	2	41	1	0	61	2	54	61	2	0	31	2	16	19	27	13	1	94	4	6	0	62	29	22	10	0	3	61	1
93	Place-only	12266	Integrated	10459	Random-place	1	13	45	2	22	2	20	9	96	59	15	0	7	6	9	37	0	13	1	8	16	40	4	25	22	0	18	52	0	35	9	4	13	11	2	0	0	0	78	0	15	57	2	57
94	Place-only	12307	Integrated	10470	Random-place	52	110	2	33	0	26	27	173	122	0	46	56	1	13	3	1	15	5	3	17	0	2	0	0	0	79	77	15	10	15	2	33	94	11	2	4	78	9	20	3	28	142	35	3
95	Place-only	12348	Integrated	10480	Random-place	24	3	2	67	6	3	14	65	46	3	28	85	0	26	108	2	4	0	0	0	106	47	6	177	58	6	0	0	5	10	2	9	27	1	0	0	10	0	24	85	49	3	0	6
96	Place-only	12388	Integrated	10490	Random-place	7	1	4	72	0	104	42	17	36	0	0	0	1	1	0	0	1	8	44	4	2	2	44	1	179	0	16	22	1	26	5	11	164	144	5	28	38	29	5	4	0	86	18	99
97	Place-only	12428	Integrated	10500	Random-place	6	0	3	53	56	16	2	13	0	5	1	7	25	13	0	4	5	1	0	4	5	0	13	0	92	1	2	12	94	45	42	16	1	4	210	0	2	2	29	0	19	108	0	0
98	Place-only	12468	Integrated	10509	Random-place	1	31	22	0	0	5	3	0	0	9	0	132	0	8	85	11	8	27	18	31	1	3	77	0	179	51	5	15	23	14	38	2	0	23	1	1	4	0	3	29	37	82	3	21
99	Place-only	12507	Integrated	10517	Random-place	38	24	9	37	25	3	66	51	0	0	4	0	9	2	0	96	0	2	62	30	6	54	18	101	63	3	29	21	38	0	26	102	82	10	31	15	58	0	81	27	0	13	0	11
100	Place-only	12545	Integrated	10522	Random-place	60	0	11	40	0	1	1	0	0	49	20	1	29	3	0	4	5	17	61	1	21	31	3	0	19	33	55	1	107	41	2	32	9	4	6	52	40	8	0	0	41	3	1	1
101	Place-only	12583	Integrated	10527	Random-place	0	71	1	11	20	9	0	0	21	47	10	0	27	0	0	6	4	0	0	21	0	46	0	0	11	6	1	2	14	72	12	0	5	36	3	0	33	0	0	51	3	11	0	12
102	Place-only	12621	Integrated	10532	Random-place	110	1	41	0	85	130	1	62	118	71	42	9	7	78	15	4	25	0	33	33	2	10	6	0	7	5	8	1	24	0	15	15	0	1	19	8	1	50	50	2	14	2	1	2
103	Place-only	12658	Integrated	10535	Random-place	93	129	4	72	0	16	0	0	20	0	14	53	16	125	5	1	18	12	127	73	1	11	1	0	24	30	18	5	28	0	0	1	13	2	2	0	1	5	15	61	0	41	1	5
104	Place-only	12695	Integrated	10538	Random-place	14	0	5	1	4	145	27	43	0	10	59	11	191	0	75	4	12	2	0	1	24	104	1	0	23	4	75	8	4	2	12	73	12	0	0	26	53	0	98	45	0	41	86	28
105	Place-only	12732	Integrated	10541	Random-place	22	83	3	19	11	0	8	5	7	9	152	76	0	45	67	111	0	3	0	0	19	5	187	0	16	0	1	53	50	0	83	8	7	0	3	0	1	3	0	95	43	0	54	0
106	Place-only	12769	Integrated	10544	Random-place	44	26	0	27	19	30	26	3	177	9	0	6	12	2	87	98	131	0	0	0	6	14	44	1	0	12	132	2	9	1	0	96	0	91	2	21	1	241	1	49	104	12	23	2
107	Place-only	12806	Integrated	10545	Random-place	3	28	0	56	0	25	0	9	2	216	44	4	48	11	2	200	67	38	0	0	2	3	135	12	5	13	6	1	10	23	7	169	27	0	36	0	33	0	9	0	88	1	1	81
108	Place-only	12842
109	Place-only	12878
110	Place-only	12913
111	Place-only	12947
112	Place-only	12980
113	Place-only	13013
114	Place-only	13046
115	Place-only	13079
116	Place-only	13111
117	Place-only	13143
118	Place-only	13175
119	Place-only	13207
120	Place-only	13239
121	Place-only	13271
122	Place-only	13303
123	Place-only	13334
124	Place-only	13364
125	Place-only	13394
126	Place-only	13424
127	Place-only	13454
128	Place-only	13483
129	Place-only	13512
130	Place-only	13541
131	Place-only	13570
132	Place-only	13599
133	Place-only	13627
134	Place-only	13655
135	Place-only	13683
136	Place-only	13710
137	Place-only	13737
138	Place-only	13764
139	Place-only	13790
140	Place-only	13816
141	Place-only	13842
142	Place-only	13868
143	Place-only	13894
144	Place-only	13920
145	Place-only	13946
146	Place-only	13972
147	Place-only	13998
148	Place-only	14024
149	Place-only	14050
150	Place-only	14075
151	Place-only	14100
152	Place-only	14125
153	Place-only	14150
154	Place-only	14174
155	Place-only	14198
156	Place-only	14222
157	Place-only	14246
158	Place-only	14269
159	Place-only	14292
160	Place-only	14315
161	Place-only	14338
162	Place-only	14361
163	Place-only	14383
164	Place-only	14405
165	Place-only	14427
166	Place-only	14449
167	Place-only	14471
168	Place-only	14493
169	Place-only	14515
170	Place-only	14537
171	Place-only	14558
172	Place-only	14579
173	Place-only	14600
174	Place-only	14621
175	Place-only	14642
176	Place-only	14663
177	Place-only	14684
178	Place-only	14705
179	Place-only	14726
180	Place-only	14747
181	Place-only	14767
182	Place-only	14787
183	Place-only	14807
184	Place-only	14827
185	Place-only	14847
186	Place-only	14867
187	Place-only	14886
188	Place-only	14905
189	Place-only	14924
190	Place-only	14943
191	Place-only	14962
192	Place-only	14981
193	Place-only	15000
194	Place-only	15019
195	Place-only	15037
196	Place-only	15055
197	Place-only	15073
198	Place-only	15091
199	Place-only	15109
200	Place-only	15127
201	Place-only	15145
202	Place-only	15163
203	Place-only	15181
204	Place-only	15198
205	Place-only	15215
206	Place-only	15232
207	Place-only	15249
208	Place-only	15265
209	Place-only	15281
210	Place-only	15297
211	Place-only	15313
212	Place-only	15329
213	Place-only	15345
214	Place-only	15361
215	Place-only	15377
216	Place-only	15392
217	Place-only	15407
218	Place-only	15422
219	Place-only	15437
220	Place-only	15452
221	Place-only	15467
222	Place-only	15481
223	Place-only	15495
224	Place-only	15509
225	Place-only	15523
226	Place-only	15537
227	Place-only	15551
228	Place-only	15565
229	Place-only	15579
230	Place-only	15593
231	Place-only	15607
232	Place-only	15621
233	Place-only	15635
234	Place-only	15649
235	Place-only	15663
236	Place-only	15677
237	Place-only	15691
238	Place-only	15705
239	Place-only	15719
240	Place-only	15733
241	Place-only	15746
242	Place-only	15759
243	Place-only	15772
244	Place-only	15785
245	Place-only	15798
246	Place-only	15811
247	Place-only	15824
248	Place-only	15837
249	Place-only	15850
250	Place-only	15863
251	Place-only	15876
252	Place-only	15889
253	Place-only	15902
254	Place-only	15915
255	Place-only	15928
256	Place-only	15941
257	Place-only	15954
258	Place-only	15967
259	Place-only	15980
260	Place-only	15992
261	Place-only	16004
262	Place-only	16016
263	Place-only	16028
264	Place-only	16040
265	Place-only	16052
266	Place-only	16064
267	Place-only	16076
268	Place-only	16088
269	Place-only	16100
270	Place-only	16112
271	Place-only	16124
272	Place-only	16136
273	Place-only	16148
274	Place-only	16160
275	Place-only	16172
276	Place-only	16183
277	Place-only	16194
278	Place-only	16205
279	Place-only	16216
280	Place-only	16227
281	Place-only	16238
282	Place-only	16249
283	Place-only	16260
284	Place-only	16271
285	Place-only	16282
286	Place-only	16293
287	Place-only	16304
288	Place-only	16315
289	Place-only	16326
290	Place-only	16337
291	Place-only	16348
292	Place-only	16359
293	Place-only	16370
294	Place-only	16380
295	Place-only	16390
296	Place-only	16400
297	Place-only	16410
298	Place-only	16420
299	Place-only	16430
300	Place-only	16440
301	Place-only	16450
302	Place-only	16460
303	Place-only	16470
304	Place-only	16480
305	Place-only	16490
306	Place-only	16500
307	Place-only	16510
308	Place-only	16520
309	Place-only	16530
310	Place-only	16540
311	Place-only	16550
312	Place-only	16560
313	Place-only	16570
314	Place-only	16580
315	Place-only	16590
316	Place-only	16600
317	Place-only	16610
318	Place-only	16620
319	Place-only	16630
320	Place-only	16639
321	Place-only	16648
322	Place-only	16657
323	Place-only	16666
324	Place-only	16675
325	Place-only	16684
326	Place-only	16693
327	Place-only	16702
328	Place-only	16711
329	Place-only	16720
330	Place-only	16729
331	Place-only	16738
332	Place-only	16747
333	Place-only	16756
334	Place-only	16765
335	Place-only	16774
336	Place-only	16783
337	Place-only	16792
338	Place-only	16801
339	Place-only	16810
340	Place-only	16819
341	Place-only	16828
342	Place-only	16837
343	Place-only	16845
344	Place-only	16853
345	Place-only	16861
346	Place-only	16869
347	Place-only	16877
348	Place-only	16885
349	Place-only	16893
350	Place-only	16901
351	Place-only	16909
352	Place-only	16917
353	Place-only	16925
354	Place-only	16933
355	Place-only	16941
356	Place-only	16949
357	Place-only	16957
358	Place-only	16965
359	Place-only	16973
360	Place-only	16981
361	Place-only	16989
362	Place-only	16997
363	Place-only	17005
364	Place-only	17013
365	Place-only	17021
366	Place-only	17028
367	Place-only	17035
368	Place-only	17042
369	Place-only	17049
370	Place-only	17056
371	Place-only	17063
372	Place-only	17070
373	Place-only	17077
374	Place-only	17084
375	Place-only	17091
376	Place-only	17098
377	Place-only	17105
378	Place-only	17112
379	Place-only	17119
380	Place-only	17126
381	Place-only	17133
382	Place-only	17140
383	Place-only	17147
384	Place-only	17154
385	Place-only	17161
386	Place-only	17168
387	Place-only	17175
388	Place-only	17182
389	Place-only	17189
390	Place-only	17196
391	Place-only	17203
392	Place-only	17210
393	Place-only	17217
394	Place-only	17224
395	Place-only	17231
396	Place-only	17238
397	Place-only	17245
398	Place-only	17252
399	Place-only	17259
400	Place-only	17266
401	Place-only	17273
402	Place-only	17280
403	Place-only	17287
404	Place-only	17294
405	Place-only	17301
406	Place-only	17308
407	Place-only	17315
408	Place-only	17322
409	Place-only	17329
410	Place-only	17336
411	Place-only	17343
412	Place-only	17350
413	Place-only	17357
414	Place-only	17364
415	Place-only	17371
416	Place-only	17378
417	Place-only	17385
418	Place-only	17391
419	Place-only	17397
420	Place-only	17403
421	Place-only	17409
422	Place-only	17415
423	Place-only	17421
424	Place-only	17427
425	Place-only	17433
426	Place-only	17439
427	Place-only	17445
428	Place-only	17451
429	Place-only	17457
430	Place-only	17463
431	Place-only	17469
432	Place-only	17475
433	Place-only	17481
434	Place-only	17487
435	Place-only	17493
436	Place-only	17499
437	Place-only	17505
438	Place-only	17511
439	Place-only	17517
440	Place-only	17523
441	Place-only	17529
442	Place-only	17535
443	Place-only	17541
444	Place-only	17547
445	Place-only	17553
446	Place-only	17559
447	Place-only	17565
448	Place-only	17571
449	Place-only	17577
450	Place-only	17583
451	Place-only	17589
452	Place-only	17595
453	Place-only	17601
454	Place-only	17607
455	Place-only	17613
456	Place-only	17619
457	Place-only	17625
458	Place-only	17631
459	Place-only	17637
460	Place-only	17643
461	Place-only	17649
462	Place-only	17655
463	Place-only	17661
464	Place-only	17667
465	Place-only	17673
466	Place-only	17679
467	Place-only	17684
468	Place-only	17689
469	Place-only	17694
470	Place-only	17699
471	Place-only	17704
472	Place-only	17709
473	Place-only	17714
474	Place-only	17719
475	Place-only	17724
476	Place-only	17729
477	Place-only	17734
478	Place-only	17739
479	Place-only	17744
480	Place-only	17749
481	Place-only	17754
482	Place-only	17759
483	Place-only	17764
484	Place-only	17769
485	Place-only	17774
486	Place-only	17779
487	Place-only	17784
488	Place-only	17789
489	Place-only	17794
490	Place-only	17799
491	Place-only	17804
492	Place-only	17809
493	Place-only	17814
494	Place-only	17819
495	Place-only	17824
496	Place-only	17829
497	Place-only	17834
498	Place-only	17839
499	Place-only	17844
500	Place-only	17849
501	Place-only	17854
502	Place-only	17859
503	Place-only	17864
504	Place-only	17869
505	Place-only	17874
506	Place-only	17879
507	Place-only	17884
508	Place-only	17889
509	Place-only	17894
510	Place-only	17899
511	Place-only	17904
512	Place-only	17909
513	Place-only	17914
514	Place-only	17919
515	Place-only	17924
516	Place-only	17929
517	Place-only	17934
518	Place-only	17939
519	Place-only	17944
520	Place-only	17949
521	Place-only	17954
522	Place-only	17959
523	Place-only	17964
524	Place-only	17969
525	Place-only	17974
526	Place-only	17978
527	Place-only	17982
528	Place-only	17986
529	Place-only	17990
530	Place-only	17994
531	Place-only	17998
532	Place-only	18002
533	Place-only	18006
534	Place-only	18010
535	Place-only	18014
536	Place-only	18018
537	Place-only	18022
538	Place-only	18026
539	Place-only	18030
540	Place-only	18034
541	Place-only	18038
542	Place-only	18042
543	Place-only	18046
544	Place-only	18050
545	Place-only	18054
546	Place-only	18058
547	Place-only	18062
548	Place-only	18066
549	Place-only	18070
550	Place-only	18074
551	Place-only	18078
552	Place-only	18082
553	Place-only	18086
554	Place-only	18090
555	Place-only	18094
556	Place-only	18098
557	Place-only	18102
558	Place-only	18106
559	Place-only	18110
560	Place-only	18114
561	Place-only	18118
562	Place-only	18122
563	Place-only	18126
564	Place-only	18130
565	Place-only	18134
566	Place-only	18138
567	Place-only	18142
568	Place-only	18146
569	Place-only	18150
570	Place-only	18154
571	Place-only	18158
572	Place-only	18162
573	Place-only	18166
574	Place-only	18170
575	Place-only	18174
576	Place-only	18178
577	Place-only	18182
578	Place-only	18186
579	Place-only	18190
580	Place-only	18194
581	Place-only	18198
582	Place-only	18202
583	Place-only	18206
584	Place-only	18210
585	Place-only	18214
586	Place-only	18218
587	Place-only	18222
588	Place-only	18226
589	Place-only	18230
590	Place-only	18234
591	Place-only	18238
592	Place-only	18242
593	Place-only	18246
594	Place-only	18250
595	Place-only	18254
596	Place-only	18258
597	Place-only	18261
598	Place-only	18264
599	Place-only	18267
600	Place-only	18270
601	Place-only	18273
602	Place-only	18276
603	Place-only	18279
604	Place-only	18282
605	Place-only	18285
606	Place-only	18288
607	Place-only	18291
608	Place-only	18294
609	Place-only	18297
610	Place-only	18300
611	Place-only	18303
612	Place-only	18306
613	Place-only	18309
614	Place-only	18312
615	Place-only	18315
616	Place-only	18318
617	Place-only	18321
618	Place-only	18324
619	Place-only	18327
620	Place-only	18330
621	Place-only	18333
622	Place-only	18336
623	Place-only	18339
624	Place-only	18342
625	Place-only	18345
626	Place-only	18348
627	Place-only	18351
628	Place-only	18354
629	Place-only	18357
630	Place-only	18360
631	Place-only	18363
632	Place-only	18366
633	Place-only	18369
634	Place-only	18372
635	Place-only	18375
636	Place-only	18378
637	Place-only	18381
638	Place-only	18384
639	Place-only	18387
640	Place-only	18390
641	Place-only	18393
642	Place-only	18396
643	Place-only	18399
644	Place-only	18402
645	Place-only	18405
646	Place-only	18408
647	Place-only	18411
648	Place-only	18414
649	Place-only	18417
650	Place-only	18420
651	Place-only	18423
652	Place-only	18426
653	Place-only	18429
654	Place-only	18432
655	Place-only	18435
656	Place-only	18438
657	Place-only	18441
658	Place-only	18444
659	Place-only	18447
660	Place-only	18450
661	Place-only	18453
662	Place-only	18456
663	Place-only	18459
664	Place-only	18462
665	Place-only	18465
666	Place-only	18468
667	Place-only	18471
668	Place-only	18474
669	Place-only	18477
670	Place-only	18480
671	Place-only	18483
672	Place-only	18486
673	Place-only	18489
674	Place-only	18492
675	Place-only	18495
676	Place-only	18498
677	Place-only	18501
678	Place-only	18504
679	Place-only	18507
680	Place-only	18510
681	Place-only	18513
682	Place-only	18516
683	Place-only	18519
684	Place-only	18522
685	Place-only	18525
686	Place-only	18528
687	Place-only	18531
688	Place-only	18534
689	Place-only	18537
690	Place-only	18540
691	Place-only	18543
692	Place-only	18546
693	Place-only	18549
694	Place-only	18552
695	Place-only	18555
696	Place-only	18558
697	Place-only	18561
698	Place-only	18564
699	Place-only	18567
700	Place-only	18570
701	Place-only	18573
702	Place-only	18576
703	Place-only	18579
704	Place-only	18582
705	Place-only	18585
706	Place-only	18588
707	Place-only	18591
708	Place-only	18594
709	Place-only	18597
710	Place-only	18600
711	Place-only	18603
712	Place-only	18606
713	Place-only	18609
714	Place-only	18612
715	Place-only	18615
716	Place-only	18618
717	Place-only	18621
718	Place-only	18624
719	Place-only	18627
720	Place-only	18630
721	Place-only	18633
722	Place-only	18636
723	Place-only	18639
724	Place-only	18642
725	Place-only	18644
726	Place-only	18646
727	Place-only	18648
728	Place-only	18650
729	Place-only	18652
730	Place-only	18654
731	Place-only	18656
732	Place-only	18658
733	Place-only	18660
734	Place-only	18662
735	Place-only	18664
736	Place-only	18666
737	Place-only	18668
738	Place-only	18670
739	Place-only	18672
740	Place-only	18674
741	Place-only	18676
742	Place-only	18678
743	Place-only	18680
744	Place-only	18682
745	Place-only	18684
746	Place-only	18686
747	Place-only	18688
748	Place-only	18690
749	Place-only	18692
750	Place-only	18694
751	Place-only	18696
752	Place-only	18698
753	Place-only	18700
754	Place-only	18702
755	Place-only	18704
756	Place-only	18706
757	Place-only	18708
758	Place-only	18710
759	Place-only	18712
760	Place-only	18714
761	Place-only	18716
762	Place-only	18718
763	Place-only	18720
764	Place-only	18722
765	Place-only	18724
766	Place-only	18726
767	Place-only	18728
768	Place-only	18730
769	Place-only	18732
770	Place-only	18734
771	Place-only	18736
772	Place-only	18738
773	Place-only	18740
774	Place-only	18742
775	Place-only	18744
776	Place-only	18746
777	Place-only	18748
778	Place-only	18750
779	Place-only	18752
780	Place-only	18754
781	Place-only	18756
782	Place-only	18758
783	Place-only	18760
784	Place-only	18762
785	Place-only	18764
786	Place-only	18766
787	Place-only	18768
788	Place-only	18770
789	Place-only	18772
790	Place-only	18774
791	Place-only	18776
792	Place-only	18778
793	Place-only	18780
794	Place-only	18782
795	Place-only	18784
796	Place-only	18786
797	Place-only	18788
798	Place-only	18790
799	Place-only	18792
800	Place-only	18794
801	Place-only	18796
802	Place-only	18798
803	Place-only	18800
804	Place-only	18802
805	Place-only	18804
806	Place-only	18806
807	Place-only	18808
808	Place-only	18810
809	Place-only	18812
810	Place-only	18814
811	Place-only	18816
812	Place-only	18818
813	Place-only	18820
814	Place-only	18822
815	Place-only	18824
816	Place-only	18826
817	Place-only	18828
818	Place-only	18830
819	Place-only	18832
820	Place-only	18834
821	Place-only	18836
822	Place-only	18838
823	Place-only	18840
824	Place-only	18842
825	Place-only	18844
826	Place-only	18846
827	Place-only	18848
828	Place-only	18850
829	Place-only	18852
830	Place-only	18854
831	Place-only	18856
832	Place-only	18858
833	Place-only	18860
834	Place-only	18862
835	Place-only	18864
836	Place-only	18866
837	Place-only	18868
838	Place-only	18870
839	Place-only	18872
840	Place-only	18874
841	Place-only	18876
842	Place-only	18878
843	Place-only	18880
844	Place-only	18882
845	Place-only	18884
846	Place-only	18886
847	Place-only	18888
848	Place-only	18890
849	Place-only	18892
850	Place-only	18894
851	Place-only	18896
852	Place-only	18898
853	Place-only	18900
854	Place-only	18902
855	Place-only	18904
856	Place-only	18906
857	Place-only	18908
858	Place-only	18910
859	Place-only	18912
860	Place-only	18914
861	Place-only	18916
862	Place-only	18918
863	Place-only	18920
864	Place-only	18922
865	Place-only	18924
866	Place-only	18926
867	Place-only	18928
868	Place-only	18930
869	Place-only	18932
870	Place-only	18934
871	Place-only	18936
872	Place-only	18938
873	Place-only	18940
874	Place-only	18942
875	Place-only	18944
876	Place-only	18946
877	Place-only	18948
878	Place-only	18950
879	Place-only	18952
880	Place-only	18954
881	Place-only	18956
882	Place-only	18958
883	Place-only	18960
884	Place-only	18962
885	Place-only	18964
886	Place-only	18966
887	Place-only	18968
888	Place-only	18970
889	Place-only	18972
890	Place-only	18974
891	Place-only	18976
892	Place-only	18978
893	Place-only	18980
894	Place-only	18982
895	Place-only	18984
896	Place-only	18986
897	Place-only	18988
898	Place-only	18990
899	Place-only	18992
900	Place-only	18994
901	Place-only	18996
902	Place-only	18998
903	Place-only	19000
904	Place-only	19002
905	Place-only	19004
906	Place-only	19006
907	Place-only	19008
908	Place-only	19010
909	Place-only	19012
910	Place-only	19014
911	Place-only	19016
912	Place-only	19018
913	Place-only	19020
914	Place-only	19022
915	Place-only	19024
916	Place-only	19026
917	Place-only	19028
918	Place-only	19030
919	Place-only	19032
920	Place-only	19034
921	Place-only	19036
922	Place-only	19038
923	Place-only	19040
924	Place-only	19042
925	Place-only	19044
926	Place-only	19046
927	Place-only	19048
928	Place-only	19050
929	Place-only	19052
930	Place-only	19054
931	Place-only	19056
932	Place-only	19058
933	Place-only	19060
934	Place-only	19062
935	Place-only	19064
936	Place-only	19066
937	Place-only	19068
938	Place-only	19070
939	Place-only	19072
940	Place-only	19074
941	Place-only	19076
942	Place-only	19078
943	Place-only	19080
944	Place-only	19082
945	Place-only	19084
946	Place-only	19086
947	Place-only	19088
948	Place-only	19090
949	Place-only	19092
950	Place-only	19093
951	Place-only	19094
952	Place-only	19095
953	Place-only	19096
954	Place-only	19097
955	Place-only	19098
956	Place-only	19099
957	Place-only	19100
958	Place-only	19101
959	Place-only	19102
960	Place-only	19103
961	Place-only	19104
962	Place-only	19105
963	Place-only	19106
964	Place-only	19107
965	Place-only	19108
966	Place-only	19109
967	Place-only	19110
968	Place-only	19111
969	Place-only	19112
970	Place-only	19113
971	Place-only	19114
972	Place-only	19115
973	Place-only	19116
974	Place-only	19117
975	Place-only	19118
976	Place-only	19119
977	Place-only	19120
978	Place-only	19121
979	Place-only	19122
980	Place-only	19123
981	Place-only	19124
982	Place-only	19125
983	Place-only	19126
984	Place-only	19127
985	Place-only	19128
986	Place-only	19129
987	Place-only	19130
988	Place-only	19131
989	Place-only	19132
990	Place-only	19133
991	Place-only	19134
992	Place-only	19135
993	Place-only	19136
994	Place-only	19137
995	Place-only	19138
996	Place-only	19139
997	Place-only	19140
998	Place-only	19141
999	Place-only	19142
1000	Place-only	19143
1001	Place-only	19144
1002	Place-only	19145
1003	Place-only	19146
1004	Place-only	19147
1005	Place-only	19148
1006	Place-only	19149
1007	Place-only	19150
1008	Place-only	19151
1009	Place-only	19152
1010	Place-only	19153
1011	Place-only	19154
1012	Place-only	19155
1013	Place-only	19156
1014	Place-only	19157
1015	Place-only	19158
1016	Place-only	19159
1017	Place-only	19160
1018	Place-only	19161
1019	Place-only	19162
1020	Place-only	19163
1021	Place-only	19164
1022	Place-only	19165
1023	Place-only	19166
1024	Place-only	19167
1025	Place-only	19168
1026	Place-only	19169
1027	Place-only	19170
1028	Place-only	19171
1029	Place-only	19172
1030	Place-only	19173
1031	Place-only	19174
1032	Place-only	19175
1033	Place-only	19176
1034	Place-only	19177
1035	Place-only	19178
1036	Place-only	19179
1037	Place-only	19180
1038	Place-only	19181
1039	Place-only	19182
1040	Place-only	19183
1041	Place-only	19184
1042	Place-only	19185
1043	Place-only	19186
1044	Place-only	19187
1045	Place-only	19188
1046	Place-only	19189
1047	Place-only	19190
1048	Place-only	19191
1049	Place-only	19192
1050	Place-only	19193
1051	Place-only	19194
1052	Place-only	19195
1053	Place-only	19196
1054	Place-only	19197
1055	Place-only	19198
1056	Place-only	19199
1057	Place-only	19200
1058	Place-only	19201
1059	Place-only	19202
1060	Place-only	19203
1061	Place-only	19204
1062	Place-only	19205
1063	Place-only	19206
1064	Place-only	19207
1065	Place-only	19208
1066	Place-only	19209
1067	Place-only	19210
1068	Place-only	19211
1069	Place-only	19212
1070	Place-only	19213
1071	Place-only	19214
1072	Place-only	19215
1073	Place-only	19216
1074	Place-only	19217
1075	Place-only	19218
1076	Place-only	19219
1077	Place-only	19220
1078	Place-only	19221
1079	Place-only	19222
1080	Place-only	19223
1081	Place-only	19224
1082	Place-only	19225
1083	Place-only	19226
1084	Place-only	19227
1085	Place-only	19228
1086	Place-only	19229
1087	Place-only	19230
1088	Place-only	19231
1089	Place-only	19232
1090	Place-only	19233
1091	Place-only	19234
1092	Place-only	19235
1093	Place-only	19236
1094	Place-only	19237
1095	Place-only	19238
1096	Place-only	19239
1097	Place-only	19240
1098	Place-only	19241
1099	Place-only	19242
1100	Place-only	19243
1101	Place-only	19244
1102	Place-only	19245
1103	Place-only	19246
1104	Place-only	19247
1105	Place-only	19248
1106	Place-only	19249
1107	Place-only	19250
1108	Place-only	19251
1109	Place-only	19252
1110	Place-only	19253
1111	Place-only	19254
1112	Place-only	19255
1113	Place-only	19256
1114	Place-only	19257
1115	Place-only	19258
1116	Place-only	19259
1117	Place-only	19260
1118	Place-only	19261
1119	Place-only	19262
1120	Place-only	19263
1121	Place-only	19264
1122	Place-only	19265
1123	Place-only	19266
1124	Place-only	19267
1125	Place-only	19268
1126	Place-only	19269
1127	Place-only	19270
1128	Place-only	19271
1129	Place-only	19272
1130	Place-only	19273
1131	Place-only	19274
1132	Place-only	19275
1133	Place-only	19276
1134	Place-only	19277
1135	Place-only	19278
1136	Place-only	19279
1137	Place-only	19280
1138	Place-only	19281
1139	Place-only	19282
1140	Place-only	19283
1141	Place-only	19284
1142	Place-only	19285
1143	Place-only	19286
1144	Place-only	19287
1145	Place-only	19288
1146	Place-only	19289
1147	Place-only	19290
1148	Place-only	19291
1149	Place-only	19292
1150	Place-only	19293
1151	Place-only	19294
1152	Place-only	19295
1153	Place-only	19296
1154	Place-only	19297
1155	Place-only	19298
1156	Place-only	19299
1157	Place-only	19300
1158	Place-only	19301
1159	Place-only	19302
1160	Place-only	19303
1161	Place-only	19304
1162	Place-only	19305
1163	Place-only	19306
1164	Place-only	19307
1165	Place-only	19308
1166	Place-only	19309
1167	Place-only	19310
1168	Place-only	19311
1169	Place-only	19312
1170	Place-only	19313
1171	Place-only	19314
1172	Place-only	19315
1173	Place-only	19316
1174	Place-only	19317
1175	Place-only	19318
1176	Place-only	19319
1177	Place-only	19320
1178	Place-only	19321
1179	Place-only	19322
1180	Place-only	19323
1181	Place-only	19324
1182	Place-only	19325
1183	Place-only	19326
1184	Place-only	19327
1185	Place-only	19328
1186	Place-only	19329
1187	Place-only	19330
1188	Place-only	19331
1189	Place-only	19332
1190	Place-only	19333
1191	Place-only	19334
1192	Place-only	19335
1193	Place-only	19336
1194	Place-only	19337
1195	Place-only	19338
1196	Place-only	19339
1197	Place-only	19340
1198	Place-only	19341
1199	Place-only	19342
1200	Place-only	19343
1201	Place-only	19344
1202	Place-only	19345
1203	Place-only	19346
1204	Place-only	19347
1205	Place-only	19348
1206	Place-only	19349
1207	Place-only	19350
1208	Place-only	19351
1209	Place-only	19352
1210	Place-only	19353
1211	Place-only	19354
1212	Place-only	19355
1213	Place-only	19356
1214	Place-only	19357
1215	Place-only	19358
1216	Place-only	19359
1217	Place-only	19360
1218	Place-only	19361
1219	Place-only	19362
1220	Place-only	19363
1221	Place-only	19364
1222	Place-only	19365
1223	Place-only	19366
1224	Place-only	19367
1225	Place-only	19368
1226	Place-only	19369
1227	Place-only	19370
1228	Place-only	19371
1229	Place-only	19372
1230	Place-only	19373
1231	Place-only	19374
1232	Place-only	19375
1233	Place-only	19376
1234	Place-only	19377
1235	Place-only	19378
1236	Place-only	19379
1237	Place-only	19380
1238	Place-only	19381
1239	Place-only	19382
1240	Place-only	19383
1241	Place-only	19384
1242	Place-only	19385
1243	Place-only	19386
1244	Place-only	19387
1245	Place-only	19388
1246	Place-only	19389
1247	Place-only	19390
1248	Place-only	19391
1249	Place-only	19392
1250	Place-only	19393
1251	Place-only	19394
1252	Place-only	19395
1253	Place-only	19396
1254	Place-only	19397
1255	Place-only	19398
1256	Place-only	19399
1257	Place-only	19400
1258	Place-only	19401
1259	Place-only	19402
1260	Place-only	19403
1261	Place-only	19404
1262	Place-only	19405
1263	Place-only	19406
1264	Place-only	19407
1265	Place-only	19408
1266	Place-only	19409
1267	Place-only	19410
1268	Place-only	19411
1269	Place-only	19412
1270	Place-only	19413
1271	Place-only	19414
1272	Place-only	19415
1273	Place-only	19416
1274	Place-only	19417
1275	Place-only	19418
1276	Place-only	19419
1277	Place-only	19420
1278	Place-only	19421
1279	Place-only	19422
1280	Place-only	19423
1281	Place-only	19424
1282	Place-only	19425
1283	Place-only	19426
1284	Place-only	19427
1285	Place-only	19428
1286	Place-only	19429
1287	Place-only	19430
1288	Place-only	19431
1289	Place-only	19432
1290	Place-only	19433
1291	Place-only	19434
1292	Place-only	19435
1293	Place-only	19436
1294	Place-only	19437
1295	Place-only	19438
1296	Place-only	19439
1297	Place-only	19440
1298	Place-only	19441
1299	Place-only	19442
1300	Place-only	19443
1301	Place-only	19444
1302	Place-only	19445
1303	Place-only	19446
1304	Place-only	19447
1305	Place-only	19448
1306	Place-only	19449
1307	Place-only	19450
1308	Place-only	19451
1309	Place-only	19452
1310	Place-only	19453
1311	Place-only	19454
1312	Place-only	19455
1313	Place-only	19456
1314	Place-only	19457
1315	Place-only	19458
1316	Place-only	19459
1317	Place-only	19460
1318	Place-only	19461
1319	Place-only	19462
1320	Place-only	19463
1321	Place-only	19464
1322	Place-only	19465
1323	Place-only	19466
1324	Place-only	19467
1325	Place-only	19468
1326	Place-only	19469
1327	Place-only	19470
1328	Place-only	19471
1329	Place-only	19472
1330	Place-only	19473
1331	Place-only	19474
1332	Place-only	19475
1333	Place-only	19476
1334	Place-only	19477
1335	Place-only	19478
1336	Place-only	19479
1337	Place-only	19480
1338	Place-only	19481
1339	Place-only	19482
1340	Place-only	19483
1341	Place-only	19484
1342	Place-only	19485
1343	Place-only	19486
1344	Place-only	19487
1345	Place-only	19488
1346	Place-only	19489
1347	Place-only	19490
1348	Place-only	19491
1349	Place-only	19492
1350	Place-only	19493
1351	Place-only	19494
1352	Place-only	19495
1353	Place-only	19496
1354	Place-only	19497
1355	Place-only	19498
1356	Place-only	19499
1357	Place-only	19500
1358	Place-only	19501
1359	Place-only	19502
1360	Place-only	19503
1361	Place-only	19504
1362	Place-only	19505
1363	Place-only	19506
1364	Place-only	19507
1365	Place-only	19508
1366	Place-only	19509
1367	Place-only	19510
1368	Place-only	19511
1369	Place-only	19512
1370	Place-only	19513
1371	Place-only	19514
1372	Place-only	19515
1373	Place-only	19516
1374	Place-only	19517
1375	Place-only	19518
1376	Place-only	19519
1377	Place-only	19520
1378	Place-only	19521
1379	Place-only	19522
1380	Place-only	19523
1381	Place-only	19524
1382	Place-only	19525
1383	Place-only	19526
1384	Place-only	19527
1385	Place-only	19528
1386	Place-only	19529
1387	Place-only	19530
1388	Place-only	19531
1389	Place-only	19532
1390	Place-only	19533
1391	Place-only	19534
1392	Place-only	19535
1393	Place-only	19536
1394	Place-only	19537
1395	Place-only	19538
1396	Place-only	19539
1397	Place-only	19540
1398	Place-only	19541
1399	Place-only	19542
1400	Place-only	19543
1401	Place-only	19544
1402	Place-only	19545
1403	Place-only	19546
1404	Place-only	19547
1405	Place-only	19548
1406	Place-only	19549
1407	Place-only	19550
1408	Place-only	19551
1409	Place-only	19552
1410	Place-only	19553
1411	Place-only	19554
1412	Place-only	19555
1413	Place-only	19556
1414	Place-only	19557
1415	Place-only	19558
1416	Place-only	19559
1417	Place-only	19560
1418	Place-only	19561
1419	Place-only	19562
1420	Place-only	19563
1421	Place-only	19564
1422	Place-only	19565
1423	Place-only	19566
1424	Place-only	19567
1425	Place-only	19568
1426	Place-only	19569
1427	Place-only	19570
1428	Place-only	19571
1429	Place-only	19572
1430	Place-only	19573
1431	Place-only	19574
1432	Place-only	19575
1433	Place-only	19576
1434	Place-only	19577
1435	Place-only	19578
1436	Place-only	19579
1437	Place-only	19580
1438	Place-only	19581
1439	Place-only	19582
1440	Place-only	19583
1441	Place-only	19584
1442	Place-only	19585
1443	Place-only	19586
1444	Place-only	19587
1445	Place-only	19588
1446	Place-only	19589
1447	Place-only	19590
1448	Place-only	19591
1449	Place-only	19592
1450	Place-only	19593
1451	Place-only	19594
1452	Place-only	19595
1453	Place-only	19596
1454	Place-only	19597
1455	Place-only	19598
1456	Place-only	19599
1457	Place-only	19600
1458	Place-only	19601
1459	Place-only	19602
1460	Place-only	19603
1461	Place-only	19604
1462	Place-only	19605
1463	Place-only	19606
1464	Place-only	19607
1465	Place-only	19608
1466	Place-only	19609
1467	Place-only	19610
1468	Place-only	19611
1469	Place-only	19612
1470	Place-only	19613
1471	Place-only	19614
1472	Place-only	19615
1473	Place-only	19616
[truncated: 56 more columns]

## Sheet: Figure1b
Count	Scenario	Benefit	Scenario	Benefit	Scenario
1	Place-only	820	Integrated	589	Random-place	Note: For this analysis, we compare the same null model results as in Fig 1a.
2	Place-only	1501	Integrated	1187
3	Place-only	2111	Integrated	2005
4	Place-only	2552	Integrated	2362
5	Place-only	2928	Integrated	2667
6	Place-only	3294	Integrated	2948
7	Place-only	3617	Integrated	3227
8	Place-only	3939	Integrated	3537
9	Place-only	4249	Integrated	3828
10	Place-only	4554	Integrated	4074
11	Place-only	4848	Integrated	4285
12	Place-only	5123	Integrated	4491
13	Place-only	5353	Integrated	4691
14	Place-only	5579	Integrated	4888
15	Place-only	5781	Integrated	5163
16	Place-only	5969	Integrated	5335
17	Place-only	6152	Integrated	5505
18	Place-only	6331	Integrated	5699
19	Place-only	6502	Integrated	5853
20	Place-only	6663	Integrated	6046
21	Place-only	6821	Integrated	6181
22	Place-only	6972	Integrated	6317
23	Place-only	7111	Integrated	6465
24	Place-only	7249	Integrated	6610
25	Place-only	7383	Integrated	6753
26	Place-only	7515	Integrated	6879
27	Place-only	7640	Integrated	6997
28	Place-only	7758	Integrated	7108
29	Place-only	7876	Integrated	7206
30	Place-only	7990	Integrated	7302
31	Place-only	8103	Integrated	7396
32	Place-only	8212	Integrated	7489
33	Place-only	8320	Integrated	7582
34	Place-only	8426	Integrated	7673
35	Place-only	8531	Integrated	7758
36	Place-only	8634	Integrated	7837
37	Place-only	8737	Integrated	7912
38	Place-only	8836	Integrated	7986
39	Place-only	8934	Integrated	8060
40	Place-only	9030	Integrated	8132
41	Place-only	9125	Integrated	8203
42	Place-only	9216	Integrated	8270
43	Place-only	9305	Integrated	8335
44	Place-only	9393	Integrated	8395
45	Place-only	9481	Integrated	8452
46	Place-only	9568	Integrated	8509
47	Place-only	9652	Integrated	8557
48	Place-only	9735	Integrated	8603
49	Place-only	9815	Integrated	8649
50	Place-only	9894	Integrated	8695
51	Place-only	9972	Integrated	8741
52	Place-only	10048	Integrated	8787
53	Place-only	10123	Integrated	8827
54	Place-only	10197	Integrated	8866
55	Place-only	10270	Integrated	8902
56	Place-only	10337	Integrated	8938
57	Place-only	10403	Integrated	8972
58	Place-only	10468	Integrated	9005
59	Place-only	10531	Integrated	9038
60	Place-only	10594	Integrated	9070
61	Place-only	10656	Integrated	9102
62	Place-only	10717	Integrated	9134
63	Place-only	10778	Integrated	9165
64	Place-only	10838	Integrated	9192
65	Place-only	10898	Integrated	9219
66	Place-only	10955	Integrated	9244
67	Place-only	11011	Integrated	9268
68	Place-only	11067	Integrated	9289
69	Place-only	11121	Integrated	9310
70	Place-only	11175	Integrated	9330
71	Place-only	11229	Integrated	9349
72	Place-only	11282	Integrated	9368
73	Place-only	11334	Integrated	9385
74	Place-only	11385	Integrated	9399
75	Place-only	11436	Integrated	9413
76	Place-only	11487	Integrated	9427
77	Place-only	11538	Integrated	9440
78	Place-only	11588	Integrated	9452
79	Place-only	11637	Integrated	9462
80	Place-only	11685	Integrated	9471
81	Place-only	11732	Integrated	9477
82	Place-only	11779	Integrated	9481
83	Place-only	11825	Integrated	9484
84	Place-only	11871	Integrated	9487
85	Place-only	11916	Integrated
86	Place-only	11961	Integrated
87	Place-only	12006	Integrated
88	Place-only	12051	Integrated
89	Place-only	12095	Integrated
90	Place-only	12139	Integrated
91	Place-only	12183	Integrated
92	Place-only	12225	Integrated
93	Place-only	12266	Integrated
94	Place-only	12307	Integrated
95	Place-only	12348	Integrated
96	Place-only	12388	Integrated
97	Place-only	12428	Integrated
98	Place-only	12468	Integrated
99	Place-only	12507	Integrated
100	Place-only	12545	Integrated
101	Place-only	12583	Integrated
102	Place-only	12621	Integrated
103	Place-only	12658	Integrated
104	Place-only	12695	Integrated
105	Place-only	12732	Integrated
106	Place-only	12769	Integrated
107	Place-only	12806	Integrated
108	Place-only	12842	Integrated
109	Place-only	12878	Integrated
110	Place-only	12913	Integrated
111	Place-only	12947	Integrated
112	Place-only	12980	Integrated
113	Place-only	13013	Integrated
114	Place-only	13046	Integrated
115	Place-only	13079	Integrated
116	Place-only	13111	Integrated
117	Place-only	13143	Integrated
118	Place-only	13175	Integrated
119	Place-only	13207	Integrated
120	Place-only	13239	Integrated
121	Place-only	13271	Integrated
122	Place-only	13303	Integrated
123	Place-only	13334	Integrated
124	Place-only	13364	Integrated
125	Place-only	13394	Integrated
126	Place-only	13424	Integrated
127	Place-only	13454	Integrated
128	Place-only	13483	Integrated
129	Place-only	13512	Integrated
130	Place-only	13541	Integrated
131	Place-only	13570	Integrated
132	Place-only	13599	Integrated
133	Place-only	13627	Integrated
134	Place-only	13655	Integrated
135	Place-only	13683	Integrated
136	Place-only	13710	Integrated
137	Place-only	13737	Integrated
138	Place-only	13764	Integrated
139	Place-only	13790	Integrated
140	Place-only	13816	Integrated
141	Place-only	13842	Integrated
142	Place-only	13868	Integrated
143	Place-only	13894	Integrated
144	Place-only	13920	Integrated
145	Place-only	13946	Integrated
146	Place-only	13972	Integrated
147	Place-only	13998	Integrated
148	Place-only	14024	Integrated
149	Place-only	14050	Integrated
150	Place-only	14075	Integrated
151	Place-only	14100	Integrated
152	Place-only	14125	Integrated
153	Place-only	14150	Integrated
154	Place-only	14174	Integrated
155	Place-only	14198	Integrated
156	Place-only	14222	Integrated
157	Place-only	14246	Integrated
158	Place-only	14269	Integrated
159	Place-only	14292	Integrated
160	Place-only	14315	Integrated
161	Place-only	14338	Integrated
162	Place-only	14361	Integrated
163	Place-only	14383	Integrated
164	Place-only	14405	Integrated
165	Place-only	14427	Integrated
166	Place-only	14449	Integrated
167	Place-only	14471	Integrated
168	Place-only	14493	Integrated
169	Place-only	14515	Integrated
170	Place-only	14537	Integrated
171	Place-only	14558	Integrated
172	Place-only	14579	Integrated
173	Place-only	14600	Integrated
174	Place-only	14621	Integrated
175	Place-only	14642	Integrated
176	Place-only	14663	Integrated
177	Place-only	14684	Integrated
178	Place-only	14705	Integrated
179	Place-only	14726	Integrated
180	Place-only	14747	Integrated
181	Place-only	14767	Integrated
182	Place-only	14787	Integrated
183	Place-only	14807	Integrated
184	Place-only	14827	Integrated
185	Place-only	14847	Integrated
186	Place-only	14867	Integrated
187	Place-only	14886	Integrated
188	Place-only	14905	Integrated
189	Place-only	14924	Integrated
190	Place-only	14943	Integrated
191	Place-only	14962	Integrated
192	Place-only	14981	Integrated
193	Place-only	15000	Integrated
194	Place-only	15019	Integrated
195	Place-only	15037	Integrated
196	Place-only	15055	Integrated
197	Place-only	15073	Integrated
198	Place-only	15091	Integrated
199	Place-only	15109	Integrated
200	Place-only	15127	Integrated
201	Place-only	15145	Integrated
202	Place-only	15163	Integrated
203	Place-only	15181	Integrated
204	Place-only	15198	Integrated
205	Place-only	15215	Integrated
206	Place-only	15232	Integrated
207	Place-only	15249	Integrated
208	Place-only	15265	Integrated
209	Place-only	15281	Integrated
210	Place-only	15297	Integrated
211	Place-only	15313	Integrated
212	Place-only	15329	Integrated
213	Place-only	15345	Integrated
214	Place-only	15361	Integrated
215	Place-only	15377	Integrated
216	Place-only	15392	Integrated
217	Place-only	15407	Integrated
218	Place-only	15422	Integrated
219	Place-only	15437	Integrated
220	Place-only	15452	Integrated
221	Place-only	15467	Integrated
222	Place-only	15481	Integrated
223	Place-only	15495	Integrated
224	Place-only	15509	Integrated
225	Place-only	15523	Integrated
226	Place-only	15537	Integrated
227	Place-only	15551	Integrated
228	Place-only	15565	Integrated
229	Place-only	15579	Integrated
230	Place-only	15593	Integrated
231	Place-only	15607	Integrated
232	Place-only	15621	Integrated
233	Place-only	15635	Integrated
234	Place-only	15649	Integrated
235	Place-only	15663	Integrated
236	Place-only	15677	Integrated
237	Place-only	15691	Integrated
238	Place-only	15705	Integrated
239	Place-only	15719	Integrated
240	Place-only	15733	Integrated
241	Place-only	15746	Integrated
242	Place-only	15759	Integrated
243	Place-only	15772	Integrated
244	Place-only	15785	Integrated
245	Place-only	15798	Integrated
246	Place-only	15811	Integrated
247	Place-only	15824	Integrated
248	Place-only	15837	Integrated
249	Place-only	15850	Integrated
250	Place-only	15863	Integrated
251	Place-only	15876	Integrated
252	Place-only	15889	Integrated
253	Place-only	15902	Integrated
254	Place-only	15915	Integrated
255	Place-only	15928	Integrated
256	Place-only	15941	Integrated
257	Place-only	15954	Integrated
258	Place-only	15967	Integrated
259	Place-only	15980	Integrated
260	Place-only	15992	Integrated
261	Place-only	16004	Integrated
262	Place-only	16016	Integrated
263	Place-only	16028	Integrated
264	Place-only	16040	Integrated
265	Place-only	16052	Integrated
266	Place-only	16064	Integrated
267	Place-only	16076	Integrated
268	Place-only	16088	Integrated
269	Place-only	16100	Integrated
270	Place-only	16112	Integrated
271	Place-only	16124	Integrated
272	Place-only	16136	Integrated
273	Place-only	16148	Integrated
274	Place-only	16160	Integrated
275	Place-only	16172	Integrated
276	Place-only	16183	Integrated
277	Place-only	16194	Integrated
278	Place-only	16205	Integrated
279	Place-only	16216	Integrated
280	Place-only	16227	Integrated
281	Place-only	16238	Integrated
282	Place-only	16249	Integrated
283	Place-only	16260	Integrated
284	Place-only	16271	Integrated
285	Place-only	16282	Integrated
286	Place-only	16293	Integrated
287	Place-only	16304	Integrated
288	Place-only	16315	Integrated
289	Place-only	16326	Integrated
290	Place-only	16337	Integrated
291	Place-only	16348	Integrated
292	Place-only	16359	Integrated
293	Place-only	16370	Integrated
294	Place-only	16380	Integrated
295	Place-only	16390	Integrated
296	Place-only	16400	Integrated
297	Place-only	16410	Integrated
298	Place-only	16420	Integrated
299	Place-only	16430	Integrated
300	Place-only	16440	Integrated
301	Place-only	16450	Integrated
302	Place-only	16460	Integrated
303	Place-only	16470	Integrated
304	Place-only	16480	Integrated
305	Place-only	16490	Integrated
306	Place-only	16500	Integrated
307	Place-only	16510	Integrated
308	Place-only	16520	Integrated
309	Place-only	16530	Integrated
310	Place-only	16540	Integrated
311	Place-only	16550	Integrated
312	Place-only	16560	Integrated
313	Place-only	16570	Integrated
314	Place-only	16580	Integrated
315	Place-only	16590	Integrated
316	Place-only	16600	Integrated
317	Place-only	16610	Integrated
318	Place-only	16620	Integrated
319	Place-only	16630	Integrated
320	Place-only	16639	Integrated
321	Place-only	16648	Integrated
322	Place-only	16657	Integrated
323	Place-only	16666	Integrated
324	Place-only	16675	Integrated
325	Place-only	16684	Integrated
326	Place-only	16693	Integrated
327	Place-only	16702	Integrated
328	Place-only	16711	Integrated
329	Place-only	16720	Integrated
330	Place-only	16729	Integrated
331	Place-only	16738	Integrated
332	Place-only	16747	Integrated
333	Place-only	16756	Integrated
334	Place-only	16765	Integrated
335	Place-only	16774	Integrated
336	Place-only	16783	Integrated
337	Place-only	16792	Integrated
338	Place-only	16801	Integrated
339	Place-only	16810	Integrated
340	Place-only	16819	Integrated
341	Place-only	16828	Integrated
342	Place-only	16837	Integrated
343	Place-only	16845	Integrated
344	Place-only	16853	Integrated
345	Place-only	16861	Integrated
346	Place-only	16869	Integrated
347	Place-only	16877	Integrated
348	Place-only	16885	Integrated
349	Place-only	16893	Integrated
350	Place-only	16901	Integrated
351	Place-only	16909	Integrated
352	Place-only	16917	Integrated
353	Place-only	16925	Integrated
354	Place-only	16933	Integrated
355	Place-only	16941	Integrated
356	Place-only	16949	Integrated
357	Place-only	16957	Integrated
358	Place-only	16965	Integrated
359	Place-only	16973	Integrated
360	Place-only	16981	Integrated
361	Place-only	16989	Integrated
362	Place-only	16997	Integrated
363	Place-only	17005	Integrated
364	Place-only	17013	Integrated
365	Place-only	17021	Integrated
366	Place-only	17028	Integrated
367	Place-only	17035	Integrated
368	Place-only	17042	Integrated
369	Place-only	17049	Integrated
370	Place-only	17056	Integrated
371	Place-only	17063	Integrated
372	Place-only	17070	Integrated
373	Place-only	17077	Integrated
374	Place-only	17084	Integrated
375	Place-only	17091	Integrated
376	Place-only	17098	Integrated
377	Place-only	17105	Integrated
378	Place-only	17112	Integrated
379	Place-only	17119	Integrated
380	Place-only	17126	Integrated
381	Place-only	17133	Integrated
382	Place-only	17140	Integrated
383	Place-only	17147	Integrated
384	Place-only	17154	Integrated
385	Place-only	17161	Integrated
386	Place-only	17168	Integrated
387	Place-only	17175	Integrated
388	Place-only	17182	Integrated
389	Place-only	17189	Integrated
390	Place-only	17196	Integrated
391	Place-only	17203	Integrated
392	Place-only	17210	Integrated
393	Place-only	17217	Integrated
394	Place-only	17224	Integrated
395	Place-only	17231	Integrated
396	Place-only	17238	Integrated
397	Place-only	17245	Integrated
398	Place-only	17252	Integrated
399	Place-only	17259	Integrated
400	Place-only	17266	Integrated
401	Place-only	17273	Integrated
402	Place-only	17280	Integrated
403	Place-only	17287	Integrated
404	Place-only	17294	Integrated
405	Place-only	17301	Integrated
406	Place-only	17308	Integrated
407	Place-only	17315	Integrated
408	Place-only	17322	Integrated
409	Place-only	17329	Integrated
410	Place-only	17336	Integrated
411	Place-only	17343	Integrated
412	Place-only	17350	Integrated
413	Place-only	17357	Integrated
414	Place-only	17364	Integrated
415	Place-only	17371	Integrated
416	Place-only	17378	Integrated
417	Place-only	17385	Integrated
418	Place-only	17391	Integrated
419	Place-only	17397	Integrated
420	Place-only	17403	Integrated
421	Place-only	17409	Integrated
422	Place-only	17415	Integrated
423	Place-only	17421	Integrated
424	Place-only	17427	Integrated
425	Place-only	17433	Integrated
426	Place-only	17439	Integrated
427	Place-only	17445	Integrated
428	Place-only	17451	Integrated
429	Place-only	17457	Integrated
430	Place-only	17463	Integrated
431	Place-only	17469	Integrated
432	Place-only	17475	Integrated
433	Place-only	17481	Integrated
434	Place-only	17487	Integrated
435	Place-only	17493	Integrated
436	Place-only	17499	Integrated
437	Place-only	17505	Integrated
438	Place-only	17511	Integrated
439	Place-only	17517	Integrated
440	Place-only	17523	Integrated
441	Place-only	17529	Integrated
442	Place-only	17535	Integrated
443	Place-only	17541	Integrated
444	Place-only	17547	Integrated
445	Place-only	17553	Integrated
446	Place-only	17559	Integrated
447	Place-only	17565	Integrated
448	Place-only	17571	Integrated
449	Place-only	17577	Integrated
450	Place-only	17583	Integrated
451	Place-only	17589	Integrated
452	Place-only	17595	Integrated
453	Place-only	17601	Integrated
454	Place-only	17607	Integrated
455	Place-only	17613	Integrated
456	Place-only	17619	Integrated
457	Place-only	17625	Integrated
458	Place-only	17631	Integrated
459	Place-only	17637	Integrated
460	Place-only	17643	Integrated
461	Place-only	17649	Integrated
462	Place-only	17655	Integrated
463	Place-only	17661	Integrated
464	Place-only	17667	Integrated
465	Place-only	17673	Integrated
466	Place-only	17679	Integrated
467	Place-only	17684	Integrated
468	Place-only	17689	Integrated
469	Place-only	17694	Integrated
470	Place-only	17699	Integrated
471	Place-only	17704	Integrated
472	Place-only	17709	Integrated
473	Place-only	17714	Integrated
474	Place-only	17719	Integrated
475	Place-only	17724	Integrated
476	Place-only	17729	Integrated
477	Place-only	17734	Integrated
478	Place-only	17739	Integrated
479	Place-only	17744	Integrated
480	Place-only	17749	Integrated
481	Place-only	17754	Integrated
482	Place-only	17759	Integrated
483	Place-only	17764	Integrated
484	Place-only	17769	Integrated
485	Place-only	17774	Integrated
486	Place-only	17779	Integrated
487	Place-only	17784	Integrated
488	Place-only	17789	Integrated
489	Place-only	17794	Integrated
490	Place-only	17799	Integrated
491	Place-only	17804	Integrated
492	Place-only	17809	Integrated
493	Place-only	17814	Integrated
494	Place-only	17819	Integrated
495	Place-only	17824	Integrated
496	Place-only	17829	Integrated
497	Place-only	17834	Integrated
498	Place-only	17839	Integrated
499	Place-only	17844	Integrated
500	Place-only	17849	Integrated
501	Place-only	17854	Integrated
502	Place-only	17859	Integrated
503	Place-only	17864	Integrated
504	Place-only	17869	Integrated
505	Place-only	17874	Integrated
506	Place-only	17879	Integrated
507	Place-only	17884	Integrated
508	Place-only	17889	Integrated
509	Place-only	17894	Integrated
510	Place-only	17899	Integrated
511	Place-only	17904	Integrated
512	Place-only	17909	Integrated
513	Place-only	17914	Integrated
514	Place-only	17919	Integrated
515	Place-only	17924	Integrated
516	Place-only	17929	Integrated
517	Place-only	17934	Integrated
518	Place-only	17939	Integrated
519	Place-only	17944	Integrated
520	Place-only	17949	Integrated
521	Place-only	17954	Integrated
522	Place-only	17959	Integrated
523	Place-only	17964	Integrated
524	Place-only	17969	Integrated
525	Place-only	17974	Integrated
526	Place-only	17978	Integrated
527	Place-only	17982	Integrated
528	Place-only	17986	Integrated
529	Place-only	17990	Integrated
530	Place-only	17994	Integrated
531	Place-only	17998	Integrated
532	Place-only	18002	Integrated
533	Place-only	18006	Integrated
534	Place-only	18010	Integrated
535	Place-only	18014	Integrated
536	Place-only	18018	Integrated
537	Place-only	18022	Integrated
538	Place-only	18026	Integrated
539	Place-only	18030	Integrated
540	Place-only	18034	Integrated
541	Place-only	18038	Integrated
542	Place-only	18042	Integrated
543	Place-only	18046	Integrated
544	Place-only	18050	Integrated
545	Place-only	18054	Integrated
546	Place-only	18058	Integrated
547	Place-only	18062	Integrated
548	Place-only	18066	Integrated
549	Place-only	18070	Integrated
550	Place-only	18074	Integrated
551	Place-only	18078	Integrated
552	Place-only	18082	Integrated
553	Place-only	18086	Integrated
554	Place-only	18090	Integrated
555	Place-only	18094	Integrated
556	Place-only	18098	Integrated
557	Place-only	18102	Integrated
558	Place-only	18106	Integrated
559	Place-only	18110	Integrated
560	Place-only	18114	Integrated
561	Place-only	18118	Integrated
562	Place-only	18122	Integrated
563	Place-only	18126	Integrated
564	Place-only	18130	Integrated
565	Place-only	18134	Integrated
566	Place-only	18138	Integrated
567	Place-only	18142	Integrated
568	Place-only	18146	Integrated
569	Place-only	18150	Integrated
570	Place-only	18154	Integrated
571	Place-only	18158	Integrated
572	Place-only	18162	Integrated
573	Place-only	18166	Integrated
574	Place-only	18170	Integrated
575	Place-only	18174	Integrated
576	Place-only	18178	Integrated
577	Place-only	18182	Integrated
578	Place-only	18186	Integrated
579	Place-only	18190	Integrated
580	Place-only	18194	Integrated
581	Place-only	18198	Integrated
582	Place-only	18202	Integrated
583	Place-only	18206	Integrated
584	Place-only	18210	Integrated
585	Place-only	18214	Integrated
586	Place-only	18218	Integrated
587	Place-only	18222	Integrated
588	Place-only	18226	Integrated
589	Place-only	18230	Integrated
590	Place-only	18234	Integrated
591	Place-only	18238	Integrated
592	Place-only	18242	Integrated
593	Place-only	18246	Integrated
594	Place-only	18250	Integrated
595	Place-only	18254	Integrated
596	Place-only	18258	Integrated
597	Place-only	18261	Integrated
598	Place-only	18264	Integrated
599	Place-only	18267	Integrated
600	Place-only	18270	Integrated
601	Place-only	18273	Integrated
602	Place-only	18276	Integrated
603	Place-only	18279	Integrated
604	Place-only	18282	Integrated
605	Place-only	18285	Integrated
606	Place-only	18288	Integrated
607	Place-only	18291	Integrated
608	Place-only	18294	Integrated
609	Place-only	18297	Integrated
610	Place-only	18300	Integrated
611	Place-only	18303	Integrated
612	Place-only	18306	Integrated
613	Place-only	18309	Integrated
614	Place-only	18312	Integrated
615	Place-only	18315	Integrated
616	Place-only	18318	Integrated
617	Place-only	18321	Integrated
618	Place-only	18324	Integrated
619	Place-only	18327	Integrated
620	Place-only	18330	Integrated
621	Place-only	18333	Integrated
622	Place-only	18336	Integrated
623	Place-only	18339	Integrated
624	Place-only	18342	Integrated
625	Place-only	18345	Integrated
626	Place-only	18348	Integrated
627	Place-only	18351	Integrated
628	Place-only	18354	Integrated
629	Place-only	18357	Integrated
630	Place-only	18360	Integrated
631	Place-only	18363	Integrated
632	Place-only	18366	Integrated
633	Place-only	18369	Integrated
634	Place-only	18372	Integrated
635	Place-only	18375	Integrated
636	Place-only	18378	Integrated
637	Place-only	18381	Integrated
638	Place-only	18384	Integrated
639	Place-only	18387	Integrated
640	Place-only	18390	Integrated
641	Place-only	18393	Integrated
642	Place-only	18396	Integrated
643	Place-only	18399	Integrated
644	Place-only	18402	Integrated
645	Place-only	18405	Integrated
646	Place-only	18408	Integrated
647	Place-only	18411	Integrated
648	Place-only	18414	Integrated
649	Place-only	18417	Integrated
650	Place-only	18420	Integrated
651	Place-only	18423	Integrated
652	Place-only	18426	Integrated
653	Place-only	18429	Integrated
654	Place-only	18432	Integrated
655	Place-only	18435	Integrated
656	Place-only	18438	Integrated
657	Place-only	18441	Integrated
658	Place-only	18444	Integrated
659	Place-only	18447	Integrated
660	Place-only	18450	Integrated
661	Place-only	18453	Integrated
662	Place-only	18456	Integrated
663	Place-only	18459	Integrated
664	Place-only	18462	Integrated
665	Place-only	18465	Integrated
666	Place-only	18468	Integrated
667	Place-only	18471	Integrated
668	Place-only	18474	Integrated
669	Place-only	18477	Integrated
670	Place-only	18480	Integrated
671	Place-only	18483	Integrated
672	Place-only	18486	Integrated
673	Place-only	18489	Integrated
674	Place-only	18492	Integrated
675	Place-only	18495	Integrated
676	Place-only	18498	Integrated
677	Place-only	18501	Integrated
678	Place-only	18504	Integrated
679	Place-only	18507	Integrated
680	Place-only	18510	Integrated
681	Place-only	18513	Integrated
682	Place-only	18516	Integrated
683	Place-only	18519	Integrated
684	Place-only	18522	Integrated
685	Place-only	18525	Integrated
686	Place-only	18528	Integrated
687	Place-only	18531	Integrated
688	Place-only	18534	Integrated
689	Place-only	18537	Integrated
690	Place-only	18540	Integrated
691	Place-only	18543	Integrated
692	Place-only	18546	Integrated
693	Place-only	18549	Integrated
694	Place-only	18552	Integrated
695	Place-only	18555	Integrated
696	Place-only	18558	Integrated
697	Place-only	18561	Integrated
698	Place-only	18564	Integrated
699	Place-only	18567	Integrated
700	Place-only	18570	Integrated
701	Place-only	18573	Integrated
702	Place-only	18576	Integrated
703	Place-only	18579	Integrated
704	Place-only	18582	Integrated
705	Place-only	18585	Integrated
706	Place-only	18588	Integrated
707	Place-only	18591	Integrated
708	Place-only	18594	Integrated
709	Place-only	18597	Integrated
710	Place-only	18600	Integrated
711	Place-only	18603	Integrated
712	Place-only	18606	Integrated
713	Place-only	18609	Integrated
714	Place-only	18612	Integrated
715	Place-only	18615	Integrated
716	Place-only	18618	Integrated
717	Place-only	18621	Integrated
718	Place-only	18624	Integrated
719	Place-only	18627	Integrated
720	Place-only	18630	Integrated
721	Place-only	18633	Integrated
722	Place-only	18636	Integrated
723	Place-only	18639	Integrated
724	Place-only	18642	Integrated
725	Place-only	18644	Integrated
726	Place-only	18646	Integrated
727	Place-only	18648	Integrated
728	Place-only	18650	Integrated
729	Place-only	18652	Integrated
730	Place-only	18654	Integrated
731	Place-only	18656	Integrated
732	Place-only	18658	Integrated
733	Place-only	18660	Integrated
734	Place-only	18662	Integrated
735	Place-only	18664	Integrated
736	Place-only	18666	Integrated
737	Place-only	18668	Integrated
738	Place-only	18670	Integrated
739	Place-only	18672	Integrated
740	Place-only	18674	Integrated
741	Place-only	18676	Integrated
742	Place-only	18678	Integrated
743	Place-only	18680	Integrated
744	Place-only	18682	Integrated
745	Place-only	18684	Integrated
746	Place-only	18686	Integrated
747	Place-only	18688	Integrated
748	Place-only	18690	Integrated
749	Place-only	18692	Integrated
750	Place-only	18694	Integrated
751	Place-only	18696	Integrated
752	Place-only	18698	Integrated
753	Place-only	18700	Integrated
754	Place-only	18702	Integrated
755	Place-only	18704	Integrated
756	Place-only	18706	Integrated
757	Place-only	18708	Integrated
758	Place-only	18710	Integrated
759	Place-only	18712	Integrated
760	Place-only	18714	Integrated
761	Place-only	18716	Integrated
762	Place-only	18718	Integrated
763	Place-only	18720	Integrated
764	Place-only	18722	Integrated
765	Place-only	18724	Integrated
766	Place-only	18726	Integrated
767	Place-only	18728	Integrated
768	Place-only	18730	Integrated
769	Place-only	18732	Integrated
770	Place-only	18734	Integrated
771	Place-only	18736	Integrated
772	Place-only	18738	Integrated
773	Place-only	18740	Integrated
774	Place-only	18742	Integrated
775	Place-only	18744	Integrated
776	Place-only	18746	Integrated
777	Place-only	18748	Integrated
778	Place-only	18750	Integrated
779	Place-only	18752	Integrated
780	Place-only	18754	Integrated
781	Place-only	18756	Integrated
782	Place-only	18758	Integrated
783	Place-only	18760	Integrated
784	Place-only	18762	Integrated
785	Place-only	18764	Integrated
786	Place-only	18766	Integrated
787	Place-only	18768	Integrated
788	Place-only	18770	Integrated
789	Place-only	18772	Integrated
790	Place-only	18774	Integrated
791	Place-only	18776	Integrated
792	Place-only	18778	Integrated
793	Place-only	18780	Integrated
794	Place-only	18782	Integrated
795	Place-only	18784	Integrated
796	Place-only	18786	Integrated
797	Place-only	18788	Integrated
798	Place-only	18790	Integrated
799	Place-only	18792	Integrated
800	Place-only	18794	Integrated
801	Place-only	18796	Integrated
802	Place-only	18798	Integrated
803	Place-only	18800	Integrated
804	Place-only	18802	Integrated
805	Place-only	18804	Integrated
806	Place-only	18806	Integrated
807	Place-only	18808	Integrated
808	Place-only	18810	Integrated
809	Place-only	18812	Integrated
810	Place-only	18814	Integrated
811	Place-only	18816	Integrated
812	Place-only	18818	Integrated
813	Place-only	18820	Integrated
814	Place-only	18822	Integrated
815	Place-only	18824	Integrated
816	Place-only	18826	Integrated
817	Place-only	18828	Integrated
818	Place-only	18830	Integrated
819	Place-only	18832	Integrated
820	Place-only	18834	Integrated
821	Place-only	18836	Integrated
822	Place-only	18838	Integrated
823	Place-only	18840	Integrated
824	Place-only	18842	Integrated
825	Place-only	18844	Integrated
826	Place-only	18846	Integrated
827	Place-only	18848	Integrated
828	Place-only	18850	Integrated
829	Place-only	18852	Integrated
830	Place-only	18854	Integrated
831	Place-only	18856	Integrated
832	Place-only	18858	Integrated
833	Place-only	18860	Integrated
834	Place-only	18862	Integrated
835	Place-only	18864	Integrated
836	Place-only	18866	Integrated
837	Place-only	18868	Integrated
838	Place-only	18870	Integrated
839	Place-only	18872	Integrated
840	Place-only	18874	Integrated
841	Place-only	18876	Integrated
842	Place-only	18878	Integrated
843	Place-only	18880	Integrated
844	Place-only	18882	Integrated
845	Place-only	18884	Integrated
846	Place-only	18886	Integrated
847	Place-only	18888	Integrated
848	Place-only	18890	Integrated
849	Place-only	18892	Integrated
850	Place-only	18894	Integrated
851	Place-only	18896	Integrated
852	Place-only	18898	Integrated
853	Place-only	18900	Integrated
854	Place-only	18902	Integrated
855	Place-only	18904	Integrated
856	Place-only	18906	Integrated
857	Place-only	18908	Integrated
858	Place-only	18910	Integrated
859	Place-only	18912	Integrated
860	Place-only	18914	Integrated
861	Place-only	18916	Integrated
862	Place-only	18918	Integrated
863	Place-only	18920	Integrated
864	Place-only	18922	Integrated
865	Place-only	18924	Integrated
866	Place-only	18926	Integrated
867	Place-only	18928	Integrated
868	Place-only	18930	Integrated
869	Place-only	18932	Integrated
870	Place-only	18934	Integrated
871	Place-only	18936	Integrated
872	Place-only	18938	Integrated
873	Place-only	18940	Integrated
874	Place-only	18942	Integrated
875	Place-only	18944	Integrated
876	Place-only	18946	Integrated
877	Place-only	18948	Integrated
878	Place-only	18950	Integrated
879	Place-only	18952	Integrated
880	Place-only	18954	Integrated
881	Place-only	18956	Integrated
882	Place-only	18958	Integrated
883	Place-only	18960	Integrated
884	Place-only	18962	Integrated
885	Place-only	18964	Integrated
886	Place-only	18966	Integrated
887	Place-only	18968	Integrated
888	Place-only	18970	Integrated
889	Place-only	18972	Integrated
890	Place-only	18974	Integrated
891	Place-only	18976	Integrated
892	Place-only	18978	Integrated
893	Place-only	18980	Integrated
894	Place-only	18982	Integrated
895	Place-only	18984	Integrated
896	Place-only	18986	Integrated
897	Place-only	18988	Integrated
898	Place-only	18990	Integrated
899	Place-only	18992	Integrated
900	Place-only	18994	Integrated
901	Place-only	18996	Integrated
902	Place-only	18998	Integrated
903	Place-only	19000	Integrated
904	Place-only	19002	Integrated
905	Place-only	19004	Integrated
906	Place-only	19006	Integrated
907	Place-only	19008	Integrated
908	Place-only	19010	Integrated
909	Place-only	19012	Integrated
910	Place-only	19014	Integrated
911	Place-only	19016	Integrated
912	Place-only	19018	Integrated
913	Place-only	19020	Integrated
914	Place-only	19022	Integrated
915	Place-only	19024	Integrated
916	Place-only	19026	Integrated
917	Place-only	19028	Integrated
918	Place-only	19030	Integrated
919	Place-only	19032	Integrated
920	Place-only	19034	Integrated
921	Place-only	19036	Integrated
922	Place-only	19038	Integrated
923	Place-only	19040	Integrated
924	Place-only	19042	Integrated
925	Place-only	19044	Integrated
926	Place-only	19046	Integrated
927	Place-only	19048	Integrated
928	Place-only	19050	Integrated
929	Place-only	19052	Integrated
930	Place-only	19054	Integrated
931	Place-only	19056	Integrated
932	Place-only	19058	Integrated
933	Place-only	19060	Integrated
934	Place-only	19062	Integrated
935	Place-only	19064	Integrated
936	Place-only	19066	Integrated
937	Place-only	19068	Integrated
938	Place-only	19070	Integrated
939	Place-only	19072	Integrated
940	Place-only	19074	Integrated
941	Place-only	19076	Integrated
942	Place-only	19078	Integrated
943	Place-only	19080	Integrated
944	Place-only	19082	Integrated
945	Place-only	19084	Integrated
946	Place-only	19086	Integrated
947	Place-only	19088	Integrated
948	Place-only	19090	Integrated
949	Place-only	19092	Integrated
950	Place-only	19093	Integrated
951	Place-only	19094	Integrated
952	Place-only	19095	Integrated
953	Place-only	19096	Integrated
954	Place-only	19097	Integrated
955	Place-only	19098	Integrated
956	Place-only	19099	Integrated
957	Place-only	19100	Integrated
958	Place-only	19101	Integrated
959	Place-only	19102	Integrated
960	Place-only	19103	Integrated
961	Place-only	19104	Integrated
962	Place-only	19105	Integrated
963	Place-only	19106	Integrated
964	Place-only	19107	Integrated
965	Place-only	19108	Integrated
966	Place-only	19109	Integrated
967	Place-only	19110	Integrated
968	Place-only	19111	Integrated
969	Place-only	19112	Integrated
970	Place-only	19113	Integrated
971	Place-only	19114	Integrated
972	Place-only	19115	Integrated
973	Place-only	19116	Integrated
974	Place-only	19117	Integrated
975	Place-only	19118	Integrated
976	Place-only	19119	Integrated
977	Place-only	19120	Integrated
978	Place-only	19121	Integrated
979	Place-only	19122	Integrated
980	Place-only	19123	Integrated
981	Place-only	19124	Integrated
982	Place-only	19125	Integrated
983	Place-only	19126	Integrated
984	Place-only	19127	Integrated
985	Place-only	19128	Integrated
986	Place-only	19129	Integrated
987	Place-only	19130	Integrated
988	Place-only	19131	Integrated
989	Place-only	19132	Integrated
990	Place-only	19133	Integrated
991	Place-only	19134	Integrated
992	Place-only	19135	Integrated
993	Place-only	19136	Integrated
994	Place-only	19137	Integrated
995	Place-only	19138	Integrated
996	Place-only	19139	Integrated
997	Place-only	19140	Integrated
998	Place-only	19141	Integrated
999	Place-only	19142	Integrated
1000	Place-only	19143	Integrated
1001	Place-only	19144	Integrated
1002	Place-only	19145	Integrated
1003	Place-only	19146	Integrated
1004	Place-only	19147	Integrated
1005	Place-only	19148	Integrated
1006	Place-only	19149	Integrated
1007	Place-only	19150	Integrated
1008	Place-only	19151	Integrated
1009	Place-only	19152	Integrated
1010	Place-only	19153	Integrated
1011	Place-only	19154	Integrated
1012	Place-only	19155	Integrated
1013	Place-only	19156	Integrated
1014	Place-only	19157	Integrated
1015	Place-only	19158	Integrated
1016	Place-only	19159	Integrated
1017	Place-only	19160	Integrated
1018	Place-only	19161	Integrated
1019	Place-only	19162	Integrated
1020	Place-only	19163	Integrated
1021	Place-only	19164	Integrated
1022	Place-only	19165	Integrated
1023	Place-only	19166	Integrated
1024	Place-only	19167	Integrated
1025	Place-only	19168	Integrated
1026	Place-only	19169	Integrated
1027	Place-only	19170	Integrated
1028	Place-only	19171	Integrated
1029	Place-only	19172	Integrated
1030	Place-only	19173	Integrated
1031	Place-only	19174	Integrated
1032	Place-only	19175	Integrated
1033	Place-only	19176	Integrated
1034	Place-only	19177	Integrated
1035	Place-only	19178	Integrated
1036	Place-only	19179	Integrated
1037	Place-only	19180	Integrated
1038	Place-only	19181	Integrated
1039	Place-only	19182	Integrated
1040	Place-only	19183	Integrated
1041	Place-only	19184	Integrated
1042	Place-only	19185	Integrated
1043	Place-only	19186	Integrated
1044	Place-only	19187	Integrated
1045	Place-only	19188	Integrated
1046	Place-only	19189	Integrated
1047	Place-only	19190	Integrated
1048	Place-only	19191	Integrated
1049	Place-only	19192	Integrated
1050	Place-only	19193	Integrated
1051	Place-only	19194	Integrated
1052	Place-only	19195	Integrated
1053	Place-only	19196	Integrated
1054	Place-only	19197	Integrated
1055	Place-only	19198	Integrated
1056	Place-only	19199	Integrated
1057	Place-only	19200	Integrated
1058	Place-only	19201	Integrated
1059	Place-only	19202	Integrated
1060	Place-only	19203	Integrated
1061	Place-only	19204	Integrated
1062	Place-only	19205	Integrated
1063	Place-only	19206	Integrated
1064	Place-only	19207	Integrated
1065	Place-only	19208	Integrated
1066	Place-only	19209	Integrated
1067	Place-only	19210	Integrated
1068	Place-only	19211	Integrated
1069	Place-only	19212	Integrated
1070	Place-only	19213	Integrated
1071	Place-only	19214	Integrated
1072	Place-only	19215	Integrated
1073	Place-only	19216	Integrated
1074	Place-only	19217	Integrated
1075	Place-only	19218	Integrated
1076	Place-only	19219	Integrated
1077	Place-only	19220	Integrated
1078	Place-only	19221	Integrated
1079	Place-only	19222	Integrated
1080	Place-only	19223	Integrated
1081	Place-only	19224	Integrated
1082	Place-only	19225	Integrated
1083	Place-only	19226	Integrated
1084	Place-only	19227	Integrated
1085	Place-only	19228	Integrated
1086	Place-only	19229	Integrated
1087	Place-only	19230	Integrated
1088	Place-only	19231	Integrated
1089	Place-only	19232	Integrated
1090	Place-only	19233	Integrated
1091	Place-only	19234	Integrated
1092	Place-only	19235	Integrated
1093	Place-only	19236	Integrated
1094	Place-only	19237	Integrated
1095	Place-only	19238	Integrated
1096	Place-only	19239	Integrated
1097	Place-only	19240	Integrated
1098	Place-only	19241	Integrated
1099	Place-only	19242	Integrated
1100	Place-only	19243	Integrated
1101	Place-only	19244	Integrated
1102	Place-only	19245	Integrated
1103	Place-only	19246	Integrated
1104	Place-only	19247	Integrated
1105	Place-only	19248	Integrated
1106	Place-only	19249	Integrated
1107	Place-only	19250	Integrated
1108	Place-only	19251	Integrated
1109	Place-only	19252	Integrated
1110	Place-only	19253	Integrated
1111	Place-only	19254	Integrated
1112	Place-only	19255	Integrated
1113	Place-only	19256	Integrated
1114	Place-only	19257	Integrated
1115	Place-only	19258	Integrated
1116	Place-only	19259	Integrated
1117	Place-only	19260	Integrated
1118	Place-only	19261	Integrated
1119	Place-only	19262	Integrated
1120	Place-only	19263	Integrated
1121	Place-only	19264	Integrated
1122	Place-only	19265	Integrated
1123	Place-only	19266	Integrated
1124	Place-only	19267	Integrated
1125	Place-only	19268	Integrated
1126	Place-only	19269	Integrated
1127	Place-only	19270	Integrated
1128	Place-only	19271	Integrated
1129	Place-only	19272	Integrated
1130	Place-only	19273	Integrated
1131	Place-only	19274	Integrated
1132	Place-only	19275	Integrated
1133	Place-only	19276	Integrated
1134	Place-only	19277	Integrated
1135	Place-only	19278	Integrated
1136	Place-only	19279	Integrated
1137	Place-only	19280	Integrated
1138	Place-only	19281	Integrated
1139	Place-only	19282	Integrated
1140	Place-only	19283	Integrated
1141	Place-only	19284	Integrated
1142	Place-only	19285	Integrated
1143	Place-only	19286	Integrated
1144	Place-only	19287	Integrated
1145	Place-only	19288	Integrated
1146	Place-only	19289	Integrated
1147	Place-only	19290	Integrated
1148	Place-only	19291	Integrated
1149	Place-only	19292	Integrated
1150	Place-only	19293	Integrated
1151	Place-only	19294	Integrated
1152	Place-only	19295	Integrated
1153	Place-only	19296	Integrated
1154	Place-only	19297	Integrated
1155	Place-only	19298	Integrated
1156	Place-only	19299	Integrated
1157	Place-only	19300	Integrated
1158	Place-only	19301	Integrated
1159	Place-only	19302	Integrated
1160	Place-only	19303	Integrated
1161	Place-only	19304	Integrated
1162	Place-only	19305	Integrated
1163	Place-only	19306	Integrated
1164	Place-only	19307	Integrated
1165	Place-only	19308	Integrated
1166	Place-only	19309	Integrated
1167	Place-only	19310	Integrated
1168	Place-only	19311	Integrated
1169	Place-only	19312	Integrated
1170	Place-only	19313	Integrated
1171	Place-only	19314	Integrated
1172	Place-only	19315	Integrated
1173	Place-only	19316	Integrated
1174	Place-only	19317	Integrated
1175	Place-only	19318	Integrated
1176	Place-only	19319	Integrated
1177	Place-only	19320	Integrated
1178	Place-only	19321	Integrated
1179	Place-only	19322	Integrated
1180	Place-only	19323	Integrated
1181	Place-only	19324	Integrated
1182	Place-only	19325	Integrated
1183	Place-only	19326	Integrated
1184	Place-only	19327	Integrated
1185	Place-only	19328	Integrated
1186	Place-only	19329	Integrated
1187	Place-only	19330	Integrated
1188	Place-only	19331	Integrated
1189	Place-only	19332	Integrated
1190	Place-only	19333	Integrated
1191	Place-only	19334	Integrated
1192	Place-only	19335	Integrated
1193	Place-only	19336	Integrated
1194	Place-only	19337	Integrated
1195	Place-only	19338	Integrated
1196	Place-only	19339	Integrated
1197	Place-only	19340	Integrated
1198	Place-only	19341	Integrated
1199	Place-only	19342	Integrated
1200	Place-only	19343	Integrated
1201	Place-only	19344	Integrated
1202	Place-only	19345	Integrated
1203	Place-only	19346	Integrated
1204	Place-only	19347	Integrated
1205	Place-only	19348	Integrated
1206	Place-only	19349	Integrated
1207	Place-only	19350	Integrated
1208	Place-only	19351	Integrated
1209	Place-only	19352	Integrated
1210	Place-only	19353	Integrated
1211	Place-only	19354	Integrated
1212	Place-only	19355	Integrated
1213	Place-only	19356	Integrated
1214	Place-only	19357	Integrated
1215	Place-only	19358	Integrated
1216	Place-only	19359	Integrated
1217	Place-only	19360	Integrated
1218	Place-only	19361	Integrated
1219	Place-only	19362	Integrated
1220	Place-only	19363	Integrated
1221	Place-only	19364	Integrated
1222	Place-only	19365	Integrated
1223	Place-only	19366	Integrated
1224	Place-only	19367	Integrated
1225	Place-only	19368	Integrated
1226	Place-only	19369	Integrated
1227	Place-only	19370	Integrated
1228	Place-only	19371	Integrated
1229	Place-only	19372	Integrated
1230	Place-only	19373	Integrated
1231	Place-only	19374	Integrated
1232	Place-only	19375	Integrated
1233	Place-only	19376	Integrated
1234	Place-only	19377	Integrated
1235	Place-only	19378	Integrated
1236	Place-only	19379	Integrated
1237	Place-only	19380	Integrated
1238	Place-only	19381	Integrated
1239	Place-only	19382	Integrated
1240	Place-only	19383	Integrated
1241	Place-only	19384	Integrated
1242	Place-only	19385	Integrated
1243	Place-only	19386	Integrated
1244	Place-only	19387	Integrated
1245	Place-only	19388	Integrated
1246	Place-only	19389	Integrated
1247	Place-only	19390	Integrated
1248	Place-only	19391	Integrated
1249	Place-only	19392	Integrated
1250	Place-only	19393	Integrated
1251	Place-only	19394	Integrated
1252	Place-only	19395	Integrated
1253	Place-only	19396	Integrated
1254	Place-only	19397	Integrated
1255	Place-only	19398	Integrated
1256	Place-only	19399	Integrated
1257	Place-only	19400	Integrated
1258	Place-only	19401	Integrated
1259	Place-only	19402	Integrated
1260	Place-only	19403	Integrated
1261	Place-only	19404	Integrated
1262	Place-only	19405	Integrated
1263	Place-only	19406	Integrated
1264	Place-only	19407	Integrated
1265	Place-only	19408	Integrated
1266	Place-only	19409	Integrated
1267	Place-only	19410	Integrated
1268	Place-only	19411	Integrated
1269	Place-only	19412	Integrated
1270	Place-only	19413	Integrated
1271	Place-only	19414	Integrated
1272	Place-only	19415	Integrated
1273	Place-only	19416	Integrated
1274	Place-only	19417	Integrated
1275	Place-only	19418	Integrated
1276	Place-only	19419	Integrated
1277	Place-only	19420	Integrated
1278	Place-only	19421	Integrated
1279	Place-only	19422	Integrated
1280	Place-only	19423	Integrated
1281	Place-only	19424	Integrated
1282	Place-only	19425	Integrated
1283	Place-only	19426	Integrated
1284	Place-only	19427	Integrated
1285	Place-only	19428	Integrated
1286	Place-only	19429	Integrated
1287	Place-only	19430	Integrated
1288	Place-only	19431	Integrated
1289	Place-only	19432	Integrated
1290	Place-only	19433	Integrated
1291	Place-only	19434	Integrated
1292	Place-only	19435	Integrated
1293	Place-only	19436	Integrated
1294	Place-only	19437	Integrated
1295	Place-only	19438	Integrated
1296	Place-only	19439	Integrated
1297	Place-only	19440	Integrated
1298	Place-only	19441	Integrated
1299	Place-only	19442	Integrated
1300	Place-only	19443	Integrated
1301	Place-only	19444	Integrated
1302	Place-only	19445	Integrated
1303	Place-only	19446	Integrated
1304	Place-only	19447	Integrated
1305	Place-only	19448	Integrated
1306	Place-only	19449	Integrated
1307	Place-only	19450	Integrated
1308	Place-only	19451	Integrated
1309	Place-only	19452	Integrated
1310	Place-only	19453	Integrated
1311	Place-only	19454	Integrated
1312	Place-only	19455	Integrated
1313	Place-only	19456	Integrated
1314	Place-only	19457	Integrated
1315	Place-only	19458	Integrated
1316	Place-only	19459	Integrated
1317	Place-only	19460	Integrated
1318	Place-only	19461	Integrated
1319	Place-only	19462	Integrated
1320	Place-only	19463	Integrated
1321	Place-only	19464	Integrated
1322	Place-only	19465	Integrated
1323	Place-only	19466	Integrated
1324	Place-only	19467	Integrated
1325	Place-only	19468	Integrated
1326	Place-only	19469	Integrated
1327	Place-only	19470	Integrated
1328	Place-only	19471	Integrated
1329	Place-only	19472	Integrated
1330	Place-only	19473	Integrated
1331	Place-only	19474	Integrated
1332	Place-only	19475	Integrated
1333	Place-only	19476	Integrated
1334	Place-only	19477	Integrated
1335	Place-only	19478	Integrated
1336	Place-only	19479	Integrated
1337	Place-only	19480	Integrated
1338	Place-only	19481	Integrated
1339	Place-only	19482	Integrated
1340	Place-only	19483	Integrated
1341	Place-only	19484	Integrated
1342	Place-only	19485	Integrated
1343	Place-only	19486	Integrated
1344	Place-only	19487	Integrated
1345	Place-only	19488	Integrated
1346	Place-only	19489	Integrated
1347	Place-only	19490	Integrated
1348	Place-only	19491	Integrated
1349	Place-only	19492	Integrated
1350	Place-only	19493	Integrated
1351	Place-only	19494	Integrated
1352	Place-only	19495	Integrated
1353	Place-only	19496	Integrated
1354	Place-only	19497	Integrated
1355	Place-only	19498	Integrated
1356	Place-only	19499	Integrated
1357	Place-only	19500	Integrated
1358	Place-only	19501	Integrated
1359	Place-only	19502	Integrated
1360	Place-only	19503	Integrated
1361	Place-only	19504	Integrated
1362	Place-only	19505	Integrated
1363	Place-only	19506	Integrated
1364	Place-only	19507	Integrated
1365	Place-only	19508	Integrated
1366	Place-only	19509	Integrated
1367	Place-only	19510	Integrated
1368	Place-only	19511	Integrated
1369	Place-only	19512	Integrated
1370	Place-only	19513	Integrated
1371	Place-only	19514	Integrated
1372	Place-only	19515	Integrated
1373	Place-only	19516	Integrated
1374	Place-only	19517	Integrated
1375	Place-only	19518	Integrated
1376	Place-only	19519	Integrated
1377	Place-only	19520	Integrated
1378	Place-only	19521	Integrated
1379	Place-only	19522	Integrated
1380	Place-only	19523	Integrated
1381	Place-only	19524	Integrated
1382	Place-only	19525	Integrated
1383	Place-only	19526	Integrated
1384	Place-only	19527	Integrated
1385	Place-only	19528	Integrated
1386	Place-only	19529	Integrated
1387	Place-only	19530	Integrated
1388	Place-only	19531	Integrated
1389	Place-only	19532	Integrated
1390	Place-only	19533	Integrated
1391	Place-only	19534	Integrated
1392	Place-only	19535	Integrated
1393	Place-only	19536	Integrated
1394	Place-only	19537	Integrated
1395	Place-only	19538	Integrated
1396	Place-only	19539	Integrated
1397	Place-only	19540	Integrated
1398	Place-only	19541	Integrated
1399	Place-only	19542	Integrated
1400	Place-only	19543	Integrated
1401	Place-only	19544	Integrated
1402	Place-only	19545	Integrated
1403	Place-only	19546	Integrated
1404	Place-only	19547	Integrated
1405	Place-only	19548	Integrated
1406	Place-only	19549	Integrated
1407	Place-only	19550	Integrated
1408	Place-only	19551	Integrated
1409	Place-only	19552	Integrated
1410	Place-only	19553	Integrated
1411	Place-only	19554	Integrated
1412	Place-only	19555	Integrated
1413	Place-only	19556	Integrated
1414	Place-only	19557	Integrated
1415	Place-only	19558	Integrated
1416	Place-only	19559	Integrated
1417	Place-only	19560	Integrated
1418	Place-only	19561	Integrated
1419	Place-only	19562	Integrated
1420	Place-only	19563	Integrated
1421	Place-only	19564	Integrated
1422	Place-only	19565	Integrated
1423	Place-only	19566	Integrated
1424	Place-only	19567	Integrated
1425	Place-only	19568	Integrated
1426	Place-only	19569	Integrated
1427	Place-only	19570	Integrated
1428	Place-only	19571	Integrated
1429	Place-only	19572	Integrated
1430	Place-only	19573	Integrated
1431	Place-only	19574	Integrated
1432	Place-only	19575	Integrated
1433	Place-only	19576	Integrated
1434	Place-only	19577	Integrated
1435	Place-only	19578	Integrated
1436	Place-only	19579	Integrated
1437	Place-only	19580	Integrated
1438	Place-only	19581	Integrated
1439	Place-only	19582	Integrated
1440	Place-only	19583	Integrated
1441	Place-only	19584	Integrated
1442	Place-only	19585	Integrated
1443	Place-only	19586	Integrated
1444	Place-only	19587	Integrated
1445	Place-only	19588	Integrated
1446	Place-only	19589	Integrated
1447	Place-only	19590	Integrated
1448	Place-only	19591	Integrated
1449	Place-only	19592	Integrated
1450	Place-only	19593	Integrated
1451	Place-only	19594	Integrated
1452	Place-only	19595	Integrated
1453	Place-only	19596	Integrated
1454	Place-only	19597	Integrated
1455	Place-only	19598	Integrated
1456	Place-only	19599	Integrated
1457	Place-only	19600	Integrated
1458	Place-only	19601	Integrated
1459	Place-only	19602	Integrated
1460	Place-only	19603	Integrated
1461	Place-only	19604	Integrated
1462	Place-only	19605	Integrated
1463	Place-only	19606	Integrated
1464	Place-only	19607	Integrated
1465	Place-only	19608	Integrated
1466	Place-only	19609	Integrated
1467	Place-only	19610	Integrated
1468	Place-only	19611	Integrated
1469	Place-only	19612	Integrated
1470	Place-only	19613	Integrated
1471	Place-only	19614	Integrated
1472	Place-only	19615	Integrated
1473	Place-only	19616	Integrated
1	Place-only
2	Place-only
3	Place-only
4	Place-only
5	Place-only
6	Place-only
7	Place-only
8	Place-only
9	Place-only
10	Place-only
11	Place-only
12	Place-only
13	Place-only
14	Place-only
15	Place-only
16	Place-only
17	Place-only
18	Place-only
19	Place-only
20	Place-only
21	Place-only
22	Place-only
23	Place-only
24	Place-only
25	Place-only
26	Place-only
27	Place-only
28	Place-only
29	Place-only
30	Place-only
31	Place-only
32	Place-only
33	Place-only
34	Place-only
35	Place-only
36	Place-only
37	Place-only
38	Place-only
39	Place-only
40	Place-only
41	Place-only
42	Place-only
43	Place-only
44	Place-only
45	Place-only
46	Place-only
47	Place-only
48	Place-only
49	Place-only
50	Place-only
51	Place-only
52	Place-only
53	Place-only
54	Place-only
55	Place-only
56	Place-only
57	Place-only
58	Place-only
59	Place-only
60	Place-only
61	Place-only
62	Place-only
63	Place-only
64	Place-only
65	Place-only
66	Place-only
67	Place-only
68	Place-only
69	Place-only
70	Place-only
71	Place-only
72	Place-only
73	Place-only
74	Place-only
75	Place-only
76	Place-only
77	Place-only
78	Place-only
79	Place-only
80	Place-only
81	Place-only
82	Place-only
83	Place-only
84	Place-only

## Sheet: Figure1c
Count	Scenario	Benefit	Scenario	Benefit	Scenario	Benefit	Benefit	Benefit	Benefit	Benefit	Benefit	Benefit	Benefit	Benefit	Benefit	Benefit	Benefit	Benefit	Benefit	Benefit	Benefit	Benefit	Benefit	Benefit	Benefit	Benefit	Benefit	Benefit	Benefit	Benefit	Benefit	Benefit	Benefit	Benefit	Benefit	Benefit	Benefit	Benefit	Benefit	Benefit	Benefit	Benefit	Benefit	Benefit	Benefit	Benefit	Benefit	Benefit	Benefit
1	Place-only	820	Integrated	668	Random-place	226	116	391	43	117	352	75	258	123	325	458	121	213	106	60	499	375	48	268	94	67	516	473	83	99	135	658	497	40	38	458	311	569	479	285	198	160	145	91	361	55	128	452	350
2	Place-only	1501	Integrated	1283	Random-place	66	449	518	44	472	165	142	142	8	550	37	135	495	37	78	98	443	374	128	134	333	37	324	198	142	87	52	250	338	500	83	447	113	350	359	115	345	490	324	359	323	437	79	126
3	Place-only	2111	Integrated	1781	Random-place	98	590	250	106	39	47	68	237	99	59	105	66	159	487	43	33	81	564	23	353	243	139	249	48	31	468	45	83	140	37	67	160	106	346	409	52	497	320	43	506	124	222	20	463
4	Place-only	2552	Integrated	2402	Random-place	94	12	107	82	337	64	2	99	496	16	36	44	94	218	8	155	24	28	74	363	292	134	90	481	182	49	287	330	116	441	23	76	384	19	177	122	128	219	390	98	375	286	20	58
5	Place-only	2928	Integrated	2737	Random-place	135	195	143	563	62	110	28	30	61	240	3	126	81	221	579	91	173	339	60	199	5	520	132	148	410	277	110	42	96	148	267	216	15	277	52	13	94	109	0	79	80	465	119	46
6	Place-only	3264	Integrated	3062	Random-place	213	153	87	261	4	10	238	54	517	128	93	393	22	34	112	56	44	600	389	471	178	38	90	18	275	21	36	32	318	320	323	19	128	203	222	8	226	81	69	37	171	100	3	196
7	Place-only	3579	Integrated	3342	Random-place	101	221	288	25	117	114	426	41	238	142	4	273	331	5	412	73	262	60	14	68	9	155	328	157	65	81	12	464	414	416	133	72	86	126	37	97	73	148	23	112	121	14	34	150
8	Place-only	3892	Integrated	3620	Random-place	224	10	177	13	29	12	155	50	38	144	155	28	336	8	155	538	107	136	510	270	64	66	42	49	149	105	15	25	303	49	141	9	40	115	281	59	71	58	64	121	51	22	33	41
9	Place-only	4187	Integrated	3879	Random-place	44	69	14	209	103	15	71	32	99	163	310	315	35	33	86	82	492	160	412	147	239	36	20	482	3	235	114	94	19	298	17	296	464	40	67	426	453	41	446	46	36	10	46	137
10	Place-only	4477	Integrated	4130	Random-place	138	59	148	5	65	246	73	360	38	36	180	1	135	375	19	6	11	30	84	39	26	89	287	116	7	47	3	48	33	7	73	81	223	58	394	64	82	37	88	59	393	119	33	363
11	Place-only	4765	Integrated	4387	Random-place	80	26	295	55	7	7	24	9	261	42	1	20	174	108	18	173	53	241	325	26	369	316	134	421	188	18	197	90	448	70	5	86	5	186	50	527	91	218	219	15	13	44	466	149
12	Place-only	5036	Integrated	4674	Random-place	452	7	18	3	46	355	89	274	116	112	16	108	64	186	50	101	368	143	150	275	176	9	22	36	31	54	3	42	157	43	107	376	104	30	302	26	55	16	77	58	92	73	207	237
13	Place-only	5266	Integrated	4858	Random-place	214	12	224	57	24	306	6	5	145	113	122	200	36	314	98	13	74	231	206	57	89	61	81	42	68	208	416	55	49	29	10	86	10	181	142	317	77	108	76	155	3	89	2	9
14	Place-only	5492	Integrated	5039	Random-place	98	122	73	5	5	149	42	28	49	461	91	82	231	50	7	235	14	36	136	407	109	44	3	117	126	29	45	277	364	96	108	231	70	88	57	18	35	65	18	57	97	42	6	27
15	Place-only	5690	Integrated	5194	Random-place	31	82	348	26	22	0	29	83	65	97	1	169	8	77	129	234	24	90	80	86	363	237	27	169	28	76	4	20	41	78	14	103	53	18	12	1	27	31	6	21	16	51	174	120
16	Place-only	5880	Integrated	5350	Random-place	181	145	20	106	438	424	41	7	19	15	9	40	57	223	386	15	32	72	27	36	121	24	25	9	562	22	22	46	8	85	46	271	19	9	195	116	149	27	8	8	82	27	206	16
17	Place-only	6064	Integrated	5499	Random-place	310	5	12	359	7	85	30	69	256	188	220	23	174	66	207	12	102	14	26	125	26	236	3	165	207	15	2	64	6	45	228	117	243	16	53	7	174	166	5	237	163	82	251	169
18	Place-only	6243	Integrated	5641	Random-place	324	121	402	160	140	453	36	119	101	6	29	229	316	100	147	13	53	31	58	61	179	21	85	119	25	336	235	102	45	65	49	29	31	54	122	69	63	2	0	135	46	54	72	10
19	Place-only	6407	Integrated	5818	Random-place	15	79	76	68	13	17	28	356	41	26	36	192	23	7	32	120	148	55	56	99	66	5	1	91	30	103	39	213	41	38	2	10	6	52	56	20	85	25	138	181	103	89	44	22
20	Place-only	6564	Integrated	5973	Random-place	5	437	148	1	1	20	0	109	25	10	188	18	60	26	55	35	70	186	225	8	300	7	44	22	259	9	9	147	56	72	38	33	75	73	49	3	98	232	37	54	88	7	213	124
21	Place-only	6718	Integrated	6134	Random-place	7	298	26	0	17	128	192	69	256	278	394	70	235	167	56	35	218	97	26	129	202	3	18	5	23	26	323	2	27	20	0	18	29	85	205	15	39	7	138	60	357	15	55	13
22	Place-only	6866	Integrated	6247	Random-place	206	52	67	37	46	38	212	69	36	7	151	62	7	9	98	3	58	87	33	37	118	97	57	34	103	24	16	148	15	66	58	17	3	44	16	18	358	66	5	174	20	176	1	128
23	Place-only	7012	Integrated	6355	Random-place	85	15	81	1	35	4	8	51	50	113	51	250	56	20	81	3	2	58	30	234	47	9	63	30	11	48	7	140	114	251	0	38	127	5	8	5	12	156	43	22	11	3	52	9
24	Place-only	7151	Integrated	6462	Random-place	93	107	37	58	16	35	341	214	41	72	243	51	68	95	1	369	2	215	72	47	6	224	336	54	107	2	4	348	10	2	5	14	66	21	82	14	16	34	182	0	220	27	93	32
25	Place-only	7285	Integrated	6575	Random-place	30	3	54	167	37	81	200	115	4	0	101	29	23	1	21	3	15	37	111	33	160	85	107	10	6	151	151	137	67	52	5	199	89	21	22	329	124	1	15	25	50	62	90	8
26	Place-only	7411	Integrated	6673	Random-place	13	24	26	179	185	25	7	40	19	92	94	117	318	181	52	18	33	6	171	2	97	34	59	76	12	13	125	22	325	84	6	69	0	126	7	23	9	8	129	23	14	19	222	0
27	Place-only	7535	Integrated	6769	Random-place	56	265	130	37	24	46	157	30	44	49	53	12	5	55	0	34	97	1	26	26	86	41	19	196	3	7	40	180	19	10	103	253	25	49	21	186	148	39	3	60	86	70	335	32
28	Place-only	7652	Integrated	6865	Random-place	12	3	11	68	8	20	36	10	143	76	28	48	17	179	15	3	27	5	4	17	77	186	113	73	176	20	0	128	35	3	5	0	58	220	35	100	15	339	18	9	45	131	139	81
29	Place-only	7765	Integrated	6998	Random-place	91	109	4	107	121	89	3	163	66	19	16	54	36	20	175	2	35	1	160	108	35	2	34	57	24	15	31	17	12	78	51	50	0	271	16	292	0	141	7	145	243	215	169	77
30	Place-only	7875	Integrated	7086	Random-place	41	39	101	245	9	96	244	38	3	14	5	147	14	29	57	0	64	175	27	101	48	112	20	28	15	49	73	13	93	23	22	22	137	40	11	10	188	303	143	17	2	1	92	62
31	Place-only	7984	Integrated	7171	Random-place	142	68	63	1	8	165	4	86	32	26	148	54	118	23	10	10	170	123	108	18	82	115	7	48	56	49	103	62	20	10	76	17	3	86	18	0	28	56	181	12	1	6	10	5
32	Place-only	8091	Integrated	7262	Random-place	3	1	15	39	0	88	2	7	83	5	21	65	21	2	136	16	80	51	48	7	22	40	20	13	48	473	2	215	14	113	9	114	55	2	5	108	26	25	42	38	2	98	108	134
33	Place-only	8191	Integrated	7374	Random-place	183	70	0	223	159	2	121	43	130	30	66	224	36	15	13	92	100	3	5	8	123	0	2	3	7	11	53	26	78	2	23	79	98	132	111	89	11	15	158	19	55	0	40	97
34	Place-only	8287	Integrated	7451	Random-place	150	107	54	144	157	10	101	2	65	74	52	26	307	303	44	31	4	28	128	245	18	14	121	2	3	25	160	10	16	4	205	30	120	13	30	2	0	34	14	45	124	20	41	90
35	Place-only	8383	Integrated	7530	Random-place	5	73	233	7	1	249	53	4	13	4	73	18	47	33	110	56	100	1	3	38	24	1	15	0	0	15	29	41	90	58	55	0	51	45	20	219	3	0	19	0	76	24	17	127
36	Place-only	8474	Integrated	7608	Random-place	68	136	36	10	2	18	1	8	6	1	13	5	16	3	344	0	107	40	1	47	0	2	52	9	107	0	101	1	2	42	71	6	86	62	207	40	7	0	7	31	58	27	241	34
37	Place-only	8564	Integrated	7684	Random-place	41	27	2	7	86	4	244	31	35	1	8	24	38	4	3	297	20	0	135	5	30	5	14	44	0	35	61	4	28	51	63	99	4	44	35	151	70	50	2	8	10	229	9	11
38	Place-only	8653	Integrated	7764	Random-place	1	23	46	60	24	53	2	110	35	17	347	0	116	302	2	43	3	22	12	7	7	30	9	1	113	10	34	2	10	10	15	72	65	139	62	2	8	28	100	17	62	57	78	0
39	Place-only	8741	Integrated	7836	Random-place	20	34	3	64	70	171	90	21	72	72	56	38	7	117	1	26	65	78	60	14	25	22	192	16	55	143	2	54	1	20	66	31	22	10	2	0	67	4	1	1	23	43	254	313
40	Place-only	8829	Integrated	8145	Random-place	77	85	64	11	184	98	394	29	10	0	47	5	32	33	129	54	1	21	2	105	33	63	121	1	33	1	19	119	27	36	15	98	1	2	2	1	62	3	1	15	81	2	11	1
41	Place-only	8916	Integrated	8213	Random-place	110	18	33	1	2	22	3	162	14	58	16	5	30	149	176	107	0	125	23	11	15	0	37	0	21	2	28	1	150	13	1	70	161	20	3	7	44	82	9	0	70	18	103	7
42	Place-only	9002	Integrated	8360	Random-place	66	386	16	49	8	5	10	124	6	55	10	4	45	1	48	6	4	1	7	34	18	5	23	29	387	19	2	30	1	66	30	15	2	188	68	55	1	4	2	13	34	0	71	180
43	Place-only	9085	Integrated	8433	Random-place	292	26	68	28	2	19	0	45	7	1	32	233	12	176	177	0	108	18	1	2	85	5	11	0	15	13	60	130	154	16	283	18	19	13	2	26	49	1	1	21	199	91	28	42
44	Place-only	9167	Integrated	8491	Random-place	89	15	85	226	192	3	149	107	0	70	102	108	44	56	3	40	68	7	18	32	9	2	29	1	107	80	3	73	24	66	184	4	31	0	17	87	225	14	50	181	78	16	140	29
45	Place-only	9245	Integrated	8548	Random-place	3	8	0	43	43	0	4	9	7	105	66	182	24	4	9	7	17	11	59	14	10	3	6	1	30	63	1	7	48	26	14	7	130	66	28	14	42	17	65	7	7	16	1	129
46	Place-only	9323	Integrated	8611	Random-place	5	25	67	27	54	107	2	122	2	53	1	67	0	24	13	14	214	0	15	9	2	116	0	2	18	134	20	28	21	127	22	219	24	2	4	13	170	3	45	123	19	32	0	4
47	Place-only	9400	Integrated	8666	Random-place	8	44	22	52	364	0	138	9	3	24	5	14	36	21	1	2	21	23	113	1	47	17	1	182	29	26	53	39	4	34	1	18	11	4	27	0	131	10	8	270	56	56	2	175
48	Place-only	9476	Integrated	8723	Random-place	0	3	0	80	35	11	23	25	17	13	40	21	3	11	59	10	5	113	127	6	0	19	7	19	3	7	0	1	212	6	42	35	4	1	0	25	151	6	6	41	34	0	20	0
49	Place-only	9552	Integrated	8783	Random-place	1	6	0	10	8	33	4	36	114	77	45	1	80	0	43	2	3	5	116	166	9	36	0	73	48	13	75	66	111	111	13	65	46	24	2	25	17	231	25	3	11	8	113	11
50	Place-only	9627	Integrated	8844	Random-place	2	11	99	11	1	7	0	7	1	1	55	20	22	14	8	2	34	7	41	10	22	23	11	0	28	20	0	0	16	20	22	19	85	2	12	44	115	2	2	296	193	4	290	1
51	Place-only	9699	Integrated	8897	Random-place	100	66	33	11	3	56	6	5	129	4	21	5	74	159	39	132	10	46	63	12	48	53	0	57	6	220	48	1	21	65	114	7	49	38	15	49	72	27	0	1	30	187	59	31
52	Place-only	9768	Integrated	8949	Random-place	68	9	8	33	9	355	95	54	95	211	11	44	34	14	0	17	18	86	3	105	11	122	3	76	19	2	144	2	61	63	78	30	11	11	41	5	58	28	0	0	10	48	0	1
53	Place-only	9834	Integrated	8996	Random-place	0	22	3	2	71	66	10	7	3	151	35	10	31	32	9	56	2	1	24	56	0	19	2	25	78	235	2	0	11	4	4	5	7	163	10	31	39	51	1	226	2	189	31	71
54	Place-only	9898	Integrated	9040	Random-place	26	57	1	47	9	38	4	0	39	2	2	57	4	6	8	22	6	37	56	207	58	72	197	1	8	2	11	4	66	8	52	1	28	6	24	322	3	38	124	0	4	16	3	2
55	Place-only	9960	Integrated	9083	Random-place	64	60	124	244	0	8	32	14	61	35	0	35	4	1	7	20	196	156	1	2	144	1	7	27	8	0	0	18	29	3	7	34	0	113	61	1	7	9	73	3	115	13	7	34
56	Place-only	10022	Integrated	9126	Random-place	175	2	24	72	2	2	0	37	25	6	87	36	15	73	25	11	43	19	90	33	3	7	91	2	70	7	11	4	44	16	3	3	5	158	23	24	7	0	51	2	15	8	82	0
57	Place-only	10082	Integrated	9173	Random-place	10	0	10	0	118	16	80	123	12	51	53	51	15	16	197	0	223	181	0	220	3	51	51	7	9	0	9	8	17	133	75	6	3	17	38	17	2	0	2	3	33	1	30	1
58	Place-only	10141	Integrated	9213	Random-place	82	3	52	2	169	2	33	0	26	7	9	4	54	17	66	0	15	19	1	44	31	92	1	72	1	32	0	12	0	46	74	24	0	10	156	141	11	66	281	27	6	4	15	3
59	Place-only	10200	Integrated	9263	Random-place	0	6	1	208	17	28	26	252	5	19	149	19	12	30	18	119	73	35	1	39	0	121	95	41	39	22	0	60	70	15	96	34	61	7	4	161	8	40	0	18	21	116	0	0
60	Place-only	10259	Integrated	9301	Random-place	7	36	16	11	19	7	25	86	31	18	18	224	48	0	18	33	17	205	2	24	8	10	47	47	2	1	2	59	90	21	8	42	22	70	2	0	0	0	39	7	3	2	11	6
61	Place-only	10317	Integrated	9359	Random-place	1	16	5	0	18	35	145	90	54	69	8	7	9	17	17	10	46	5	41	0	12	6	0	67	2	105	0	280	3	3	128	68	68	1	55	18	161	0	36	47	40	0	142	1
62	Place-only	10375	Integrated	9395	Random-place	0	3	42	3	8	22	5	97	1	5	17	362	66	82	0	0	36	6	84	30	2	4	18	4	5	1	17	1	201	130	20	16	77	22	1	2	5	57	335	7	219	49	24	14
63	Place-only	10432	Integrated	9431	Random-place	27	9	14	16	9	82	1	16	138	17	86	16	3	30	29	70	17	0	19	5	4	9	3	65	1	0	101	171	4	1	1	269	54	49	8	18	11	43	11	16	83	189	14	75
64	Place-only	10489	Integrated	9472	Random-place	7	61	36	15	4	29	69	24	98	42	46	7	41	0	2	0	10	45	3	4	7	2	40	1	1	264	13	30	85	25	1	348	6	12	0	0	1	0	59	62	70	0	2	64
65	Place-only	10545	Integrated	9504	Random-place	2	2	14	11	14	54	119	21	0	33	22	3	72	5	17	1	3	18	99	50	2	49	44	14	16	32	68	7	19	25	70	14	11	8	0	1	98	23	1	0	17	15	8	43
66	Place-only	10601	Integrated	9534	Random-place	33	11	10	1	91	7	4	52	2	45	68	35	45	60	64	7	69	3	8	150	24	209	2	157	0	37	137	16	107	7	0	16	136	136	102	29	20	6	0	31	3	243	61	45
67	Place-only	10656	Integrated	9567	Random-place	3	13	90	4	52	5	1	16	10	187	2	39	104	12	115	0	3	4	14	51	5	7	158	5	2	33	73	16	36	11	40	25	7	24	1	44	0	0	69	9	13	3	89	0
68	Place-only	10710	Integrated	9597	Random-place	14	7	1	70	7	7	17	3	16	135	48	143	94	6	5	106	9	1	35	2	0	4	0	25	5	354	11	37	44	6	119	14	23	37	9	11	66	11	20	1	20	224	19	252
69	Place-only	10764	Integrated	9625	Random-place	11	2	16	15	62	37	188	2	27	19	42	1	1	61	59	20	20	49	7	0	4	2	42	20	0	0	0	28	27	82	28	12	23	2	0	1	4	12	88	2	26	1	13	12
70	Place-only	10818	Integrated	9652	Random-place	0	1	8	70	7	20	33	2	46	0	6	8	0	0	15	79	6	32	41	3	147	33	30	111	4	4	2	12	27	290	26	10	9	24	3	82	53	65	27	18	1	9	3	17
71	Place-only	10872	Integrated	9677	Random-place	0	0	40	197	60	62	2	56	13	1	32	4	132	95	98	22	1	6	3	67	198	38	27	47	105	149	3	11	12	55	0	56	36	4	2	0	16	315	32	0	34	110	12	1
72	Place-only	10925	Integrated	9702	Random-place	10	14	12	11	128	0	133	7	133	0	0	0	31	13	97	136	117	43	3	32	24	52	7	20	237	0	20	10	7	1	67	9	48	1	3	3	46	2	45	8	1	11	54	2
73	Place-only	10978	Integrated	9726	Random-place	0	1	2	24	1	75	29	2	18	19	11	62	10	5	15	11	23	172	188	2	5	29	6	1	11	44	16	62	96	3	3	32	1	2	3	1	9	3	62	9	34	0	14	28
74	Place-only	11030	Integrated	9750	Random-place	74	25	76	0	35	5	305	0	35	0	16	66	2	22	136	9	80	10	24	93	1	7	26	1	41	5	57	31	0	36	1	7	11	10	76	30	32	36	29	18	8	0	6	166
75	Place-only	11079	Integrated	9773	Random-place	64	28	26	0	16	5	84	97	50	45	8	2	10	35	35	3	24	12	18	6	16	0	2	152	84	15	6	6	11	4	4	45	35	127	0	9	58	13	3	5	4	47	43	19
76	Place-only	11127	Integrated	9794	Random-place	40	159	20	3	0	6	0	26	0	6	13	53	55	0	10	0	1	3	0	40	0	0	8	2	2	55	8	28	18	15	17	98	291	1	0	1	2	17	12	16	91	46	62	100
77	Place-only	11174	Integrated	9815	Random-place	1	27	74	31	34	4	1	241	70	2	35	5	20	47	2	8	9	85	3	206	0	32	12	1	13	1	61	15	105	3	36	0	31	57	51	13	164	9	109	326	2	8	21	86
78	Place-only	11221	Integrated	9833	Random-place	3	0	0	10	54	16	7	3	1	0	14	11	63	1	5	14	30	15	16	83	43	11	3	7	132	32	4	1	8	0	0	29	0	42	1	21	2	9	124	1	15	124	22	39
79	Place-only	11267	Integrated	9847	Random-place	2	42	1	55	1	20	20	85	15	19	27	141	0	23	32	209	15	13	27	2	0	64	2	8	4	6	78	3	29	403	2	1	0	18	1	3	4	13	0	1	0	25	2	11
80	Place-only	11312	Integrated	9861	Random-place	15	219	10	1	7	11	20	13	2	3	142	98	4	0	37	111	10	1	24	32	4	93	122	8	4	2	20	2	71	4	211	11	19	2	23	10	2	51	0	23	13	20	21	37
81	Place-only	11356	Integrated	9874	Random-place	15	180	27	47	69	4	12	16	40	46	1	0	0	65	114	60	1	40	36	40	0	9	0	0	2	0	0	66	7	1	22	2	53	164	0	149	0	1	64	0	12	7	6	8
82	Place-only	11400	Integrated	9887	Random-place	28	7	114	35	100	4	14	7	3	0	14	15	34	132	4	0	0	109	14	33	18	25	2	3	3	0	0	20	4	38	39	17	2	133	103	41	0	87	5	33	47	4	42	2
83	Place-only	11443	Integrated	9899	Random-place	77	47	3	95	3	96	33	12	0	115	111	0	4	3	16	3	15	9	2	107	33	1	3	4	4	56	13	104	20	3	58	41	18	11	12	42	77	4	15	9	148	13	56	1
84	Place-only	11485	Integrated	9910	Random-place	140	2	12	39	35	47	3	16	20	49	24	11	18	36	2	80	3	2	1	5	9	5	2	44	7	9	69	7	2	55	7	36	155	0	3	11	4	0	5	2	5	7	0	6
85	Place-only	11526	Integrated	9920	Random-place	65	12	0	5	1	12	28	1	2	15	2	5	22	1	20	0	154	5	24	106	8	343	21	0	30	1	16	47	29	2	3	1	0	1	16	40	64	5	19	11	34	2	215	128
86	Place-only	11566	Integrated	9930	Random-place	22	2	44	4	123	22	13	0	18	2	5	98	70	1	1	2	9	1	4	0	23	32	6	49	18	9	0	13	0	7	1	20	8	126	140	1	41	7	14	8	92	5	1	73
87	Place-only	11606	Integrated	9937	Random-place	0	16	14	7	6	0	11	1	43	0	231	4	4	2	8	19	42	90	8	1	15	6	30	122	2	5	0	3	3	18	406	108	4	39	0	3	6	85	64	1	17	2	113	64
88	Place-only	11645	Integrated	9943	Random-place	23	15	12	4	9	18	44	7	9	20	78	0	11	18	4	14	2	12	26	4	7	2	0	9	22	17	0	16	33	46	28	1	35	76	0	95	98	8	43	42	0	55	26	5
89	Place-only	11684	Integrated	9949	Random-place	9	6	5	4	7	0	1	36	5	2	5	1	10	0	1	14	8	14	79	29	12	5	18	56	15	1	137	31	22	26	81	10	101	104	130	0	9	3	0	5	2	89	51	26
90	Place-only	11722	Integrated	9954	Random-place	1	119	3	9	28	19	18	71	12	35	31	58	0	4	2	39	151	3	9	10	9	53	11	48	6	3	34	3	2	16	2	0	28	3	12	23	35	1	1	1	5	138	0	1
91	Place-only	11760	Integrated	9958	Random-place	68	0	79	1	11	47	62	6	0	19	0	7	11	4	169	8	0	2	22	67	2	1	6	3	0	84	5	31	3	18	0	1	0	50	0	20	44	126	1	12	127	51	0	0
92	Place-only	11798	Integrated	9962	Random-place	0	69	6	9	6	7	56	1	0	3	20	20	0	27	22	132	157	85	10	3	23	27	1	1	12	36	152	141	25	3	38	67	4	0	0	23	4	76	28	0	5	26	7	14
93	Place-only	11835	Integrated	9965	Random-place	5	7	1	5	10	0	11	2	52	1	129	17	6	1	65	4	12	40	14	1	43	11	102	2	193	66	29	2	2	5	63	12	19	31	2	18	33	0	2	0	0	19	100	2
94	Place-only	11872
95	Place-only	11908
96	Place-only	11944
97	Place-only	11980
98	Place-only	12016
99	Place-only	12051
100	Place-only	12085
101	Place-only	12118
102	Place-only	12150
103	Place-only	12182
104	Place-only	12213
105	Place-only	12244
106	Place-only	12275
107	Place-only	12306
108	Place-only	12337
109	Place-only	12368
110	Place-only	12398
111	Place-only	12428
112	Place-only	12457
113	Place-only	12486
114	Place-only	12515
115	Place-only	12544
116	Place-only	12572
117	Place-only	12600
118	Place-only	12627
119	Place-only	12653
120	Place-only	12679
121	Place-only	12705
122	Place-only	12730
123	Place-only	12755
124	Place-only	12780
125	Place-only	12805
126	Place-only	12830
127	Place-only	12855
128	Place-only	12879
129	Place-only	12903
130	Place-only	12927
131	Place-only	12951
132	Place-only	12975
133	Place-only	12999
134	Place-only	13022
135	Place-only	13045
136	Place-only	13068
137	Place-only	13091
138	Place-only	13113
139	Place-only	13135
140	Place-only	13157
141	Place-only	13179
142	Place-only	13201
143	Place-only	13222
144	Place-only	13243
145	Place-only	13264
146	Place-only	13285
147	Place-only	13306
148	Place-only	13327
149	Place-only	13348
150	Place-only	13369
151	Place-only	13389
152	Place-only	13409
153	Place-only	13429
154	Place-only	13449
155	Place-only	13469
156	Place-only	13489
157	Place-only	13509
158	Place-only	13528
159	Place-only	13547
160	Place-only	13566
161	Place-only	13585
162	Place-only	13604
163	Place-only	13622
164	Place-only	13640
165	Place-only	13658
166	Place-only	13676
167	Place-only	13694
168	Place-only	13712
169	Place-only	13730
170	Place-only	13747
171	Place-only	13764
172	Place-only	13781
173	Place-only	13798
174	Place-only	13815
175	Place-only	13832
176	Place-only	13848
177	Place-only	13864
178	Place-only	13880
179	Place-only	13896
180	Place-only	13912
181	Place-only	13927
182	Place-only	13942
183	Place-only	13957
184	Place-only	13972
185	Place-only	13987
186	Place-only	14001
187	Place-only	14015
188	Place-only	14029
189	Place-only	14043
190	Place-only	14057
191	Place-only	14071
192	Place-only	14085
193	Place-only	14099
194	Place-only	14113
195	Place-only	14127
196	Place-only	14140
197	Place-only	14153
198	Place-only	14166
199	Place-only	14179
200	Place-only	14192
201	Place-only	14205
202	Place-only	14218
203	Place-only	14231
204	Place-only	14244
205	Place-only	14257
206	Place-only	14270
207	Place-only	14283
208	Place-only	14295
209	Place-only	14307
210	Place-only	14319
211	Place-only	14331
212	Place-only	14343
213	Place-only	14355
214	Place-only	14367
215	Place-only	14379
216	Place-only	14391
217	Place-only	14403
218	Place-only	14415
219	Place-only	14427
220	Place-only	14439
221	Place-only	14451
222	Place-only	14463
223	Place-only	14475
224	Place-only	14486
225	Place-only	14497
226	Place-only	14508
227	Place-only	14519
228	Place-only	14530
229	Place-only	14541
230	Place-only	14552
231	Place-only	14563
232	Place-only	14574
233	Place-only	14585
234	Place-only	14595
235	Place-only	14605
236	Place-only	14615
237	Place-only	14625
238	Place-only	14635
239	Place-only	14645
240	Place-only	14655
241	Place-only	14665
242	Place-only	14675
243	Place-only	14685
244	Place-only	14695
245	Place-only	14705
246	Place-only	14715
247	Place-only	14725
248	Place-only	14735
249	Place-only	14745
250	Place-only	14755
251	Place-only	14765
252	Place-only	14775
253	Place-only	14785
254	Place-only	14794
255	Place-only	14803
256	Place-only	14812
257	Place-only	14821
258	Place-only	14830
259	Place-only	14839
260	Place-only	14848
261	Place-only	14857
262	Place-only	14866
263	Place-only	14875
264	Place-only	14884
265	Place-only	14892
266	Place-only	14900
267	Place-only	14908
268	Place-only	14916
269	Place-only	14924
270	Place-only	14932
271	Place-only	14940
272	Place-only	14948
273	Place-only	14956
274	Place-only	14964
275	Place-only	14972
276	Place-only	14980
277	Place-only	14988
278	Place-only	14996
279	Place-only	15004
280	Place-only	15012
281	Place-only	15020
282	Place-only	15028
283	Place-only	15036
284	Place-only	15043
285	Place-only	15050
286	Place-only	15057
287	Place-only	15064
288	Place-only	15071
289	Place-only	15078
290	Place-only	15085
291	Place-only	15092
292	Place-only	15099
293	Place-only	15106
294	Place-only	15113
295	Place-only	15120
296	Place-only	15127
297	Place-only	15134
298	Place-only	15141
299	Place-only	15148
300	Place-only	15155
301	Place-only	15162
302	Place-only	15169
303	Place-only	15176
304	Place-only	15183
305	Place-only	15190
306	Place-only	15197
307	Place-only	15204
308	Place-only	15211
309	Place-only	15218
310	Place-only	15225
311	Place-only	15232
312	Place-only	15239
313	Place-only	15246
314	Place-only	15253
315	Place-only	15260
316	Place-only	15267
317	Place-only	15274
318	Place-only	15281
319	Place-only	15288
320	Place-only	15295
321	Place-only	15302
322	Place-only	15309
323	Place-only	15315
324	Place-only	15321
325	Place-only	15327
326	Place-only	15333
327	Place-only	15339
328	Place-only	15345
329	Place-only	15351
330	Place-only	15357
331	Place-only	15363
332	Place-only	15369
333	Place-only	15375
334	Place-only	15381
335	Place-only	15387
336	Place-only	15393
337	Place-only	15399
338	Place-only	15405
339	Place-only	15411
340	Place-only	15417
341	Place-only	15423
342	Place-only	15429
343	Place-only	15435
344	Place-only	15441
345	Place-only	15447
346	Place-only	15453
347	Place-only	15459
348	Place-only	15465
349	Place-only	15471
350	Place-only	15477
351	Place-only	15483
352	Place-only	15488
353	Place-only	15493
354	Place-only	15498
355	Place-only	15503
356	Place-only	15508
357	Place-only	15513
358	Place-only	15518
359	Place-only	15523
360	Place-only	15528
361	Place-only	15533
362	Place-only	15538
363	Place-only	15543
364	Place-only	15548
365	Place-only	15553
366	Place-only	15558
367	Place-only	15563
368	Place-only	15568
369	Place-only	15573
370	Place-only	15578
371	Place-only	15583
372	Place-only	15588
373	Place-only	15593
374	Place-only	15598
375	Place-only	15603
376	Place-only	15608
377	Place-only	15613
378	Place-only	15618
379	Place-only	15623
380	Place-only	15628
381	Place-only	15633
382	Place-only	15638
383	Place-only	15643
384	Place-only	15648
385	Place-only	15653
386	Place-only	15658
387	Place-only	15663
388	Place-only	15668
389	Place-only	15673
390	Place-only	15677
391	Place-only	15681
392	Place-only	15685
393	Place-only	15689
394	Place-only	15693
395	Place-only	15697
396	Place-only	15701
397	Place-only	15705
398	Place-only	15709
399	Place-only	15713
400	Place-only	15717
401	Place-only	15721
402	Place-only	15725
403	Place-only	15729
404	Place-only	15733
405	Place-only	15737
406	Place-only	15741
407	Place-only	15745
408	Place-only	15749
409	Place-only	15753
410	Place-only	15757
411	Place-only	15761
412	Place-only	15765
413	Place-only	15769
414	Place-only	15773
415	Place-only	15777
416	Place-only	15781
417	Place-only	15785
418	Place-only	15789
419	Place-only	15793
420	Place-only	15797
421	Place-only	15801
422	Place-only	15805
423	Place-only	15809
424	Place-only	15813
425	Place-only	15817
426	Place-only	15821
427	Place-only	15825
428	Place-only	15829
429	Place-only	15833
430	Place-only	15837
431	Place-only	15841
432	Place-only	15845
433	Place-only	15849
434	Place-only	15853
435	Place-only	15857
436	Place-only	15861
437	Place-only	15865
438	Place-only	15869
439	Place-only	15873
440	Place-only	15877
441	Place-only	15881
442	Place-only	15884
443	Place-only	15887
444	Place-only	15890
445	Place-only	15893
446	Place-only	15896
447	Place-only	15899
448	Place-only	15902
449	Place-only	15905
450	Place-only	15908
451	Place-only	15911
452	Place-only	15914
453	Place-only	15917
454	Place-only	15920
455	Place-only	15923
456	Place-only	15926
457	Place-only	15929
458	Place-only	15932
459	Place-only	15935
460	Place-only	15938
461	Place-only	15941
462	Place-only	15944
463	Place-only	15947
464	Place-only	15950
465	Place-only	15953
466	Place-only	15956
467	Place-only	15959
468	Place-only	15962
469	Place-only	15965
470	Place-only	15968
471	Place-only	15971
472	Place-only	15974
473	Place-only	15977
474	Place-only	15980
475	Place-only	15983
476	Place-only	15986
477	Place-only	15989
478	Place-only	15992
479	Place-only	15995
480	Place-only	15998
481	Place-only	16001
482	Place-only	16004
483	Place-only	16007
484	Place-only	16010
485	Place-only	16013
486	Place-only	16016
487	Place-only	16019
488	Place-only	16022
489	Place-only	16025
490	Place-only	16028
491	Place-only	16031
492	Place-only	16034
493	Place-only	16037
494	Place-only	16040
495	Place-only	16043
496	Place-only	16046
497	Place-only	16049
498	Place-only	16052
499	Place-only	16055
500	Place-only	16058
501	Place-only	16061
502	Place-only	16064
503	Place-only	16067
504	Place-only	16070
505	Place-only	16073
506	Place-only	16076
507	Place-only	16079
508	Place-only	16082
509	Place-only	16085
510	Place-only	16087
511	Place-only	16089
512	Place-only	16091
513	Place-only	16093
514	Place-only	16095
515	Place-only	16097
516	Place-only	16099
517	Place-only	16101
518	Place-only	16103
519	Place-only	16105
520	Place-only	16107
521	Place-only	16109
522	Place-only	16111
523	Place-only	16113
524	Place-only	16115
525	Place-only	16117
526	Place-only	16119
527	Place-only	16121
528	Place-only	16123
529	Place-only	16125
530	Place-only	16127
531	Place-only	16129
532	Place-only	16131
533	Place-only	16133
534	Place-only	16135
535	Place-only	16137
536	Place-only	16139
537	Place-only	16141
538	Place-only	16143
539	Place-only	16145
540	Place-only	16147
541	Place-only	16149
542	Place-only	16151
543	Place-only	16153
544	Place-only	16155
545	Place-only	16157
546	Place-only	16159
547	Place-only	16161
548	Place-only	16163
549	Place-only	16165
550	Place-only	16167
551	Place-only	16169
552	Place-only	16171
553	Place-only	16173
554	Place-only	16175
555	Place-only	16177
556	Place-only	16179
557	Place-only	16181
558	Place-only	16183
559	Place-only	16185
560	Place-only	16187
561	Place-only	16189
562	Place-only	16191
563	Place-only	16193
564	Place-only	16195
565	Place-only	16197
566	Place-only	16199
567	Place-only	16201
568	Place-only	16203
569	Place-only	16205
570	Place-only	16207
571	Place-only	16209
572	Place-only	16211
573	Place-only	16213
574	Place-only	16215
575	Place-only	16217
576	Place-only	16219
577	Place-only	16221
578	Place-only	16223
579	Place-only	16225
580	Place-only	16227
581	Place-only	16229
582	Place-only	16231
583	Place-only	16233
584	Place-only	16235
585	Place-only	16237
586	Place-only	16239
587	Place-only	16241
588	Place-only	16243
589	Place-only	16245
590	Place-only	16247
591	Place-only	16249
592	Place-only	16251
593	Place-only	16253
594	Place-only	16255
595	Place-only	16257
596	Place-only	16259
597	Place-only	16261
598	Place-only	16263
599	Place-only	16265
600	Place-only	16267
601	Place-only	16269
602	Place-only	16271
603	Place-only	16273
604	Place-only	16275
605	Place-only	16277
606	Place-only	16279
607	Place-only	16281
608	Place-only	16283
609	Place-only	16285
610	Place-only	16287
611	Place-only	16289
612	Place-only	16291
613	Place-only	16293
614	Place-only	16295
615	Place-only	16297
616	Place-only	16299
617	Place-only	16301
618	Place-only	16303
619	Place-only	16305
620	Place-only	16307
621	Place-only	16309
622	Place-only	16310
623	Place-only	16311
624	Place-only	16312
625	Place-only	16313
626	Place-only	16314
627	Place-only	16315
628	Place-only	16316
629	Place-only	16317
630	Place-only	16318
631	Place-only	16319
632	Place-only	16320
633	Place-only	16321
634	Place-only	16322
635	Place-only	16323
636	Place-only	16324
637	Place-only	16325
638	Place-only	16326
639	Place-only	16327
640	Place-only	16328
641	Place-only	16329
642	Place-only	16330
643	Place-only	16331
644	Place-only	16332
645	Place-only	16333
646	Place-only	16334
647	Place-only	16335
648	Place-only	16336
649	Place-only	16337
650	Place-only	16338
651	Place-only	16339
652	Place-only	16340
653	Place-only	16341
654	Place-only	16342
655	Place-only	16343
656	Place-only	16344
657	Place-only	16345
658	Place-only	16346
659	Place-only	16347
660	Place-only	16348
661	Place-only	16349
662	Place-only	16350
663	Place-only	16351
664	Place-only	16352
665	Place-only	16353
666	Place-only	16354
667	Place-only	16355
668	Place-only	16356
669	Place-only	16357
670	Place-only	16358
671	Place-only	16359
672	Place-only	16360
673	Place-only	16361
674	Place-only	16362
675	Place-only	16363
676	Place-only	16364
677	Place-only	16365
678	Place-only	16366
679	Place-only	16367
680	Place-only	16368
681	Place-only	16369
682	Place-only	16370
683	Place-only	16371
684	Place-only	16372
685	Place-only	16373
686	Place-only	16374
687	Place-only	16375
688	Place-only	16376
689	Place-only	16377
690	Place-only	16378
691	Place-only	16379
692	Place-only	16380
693	Place-only	16381
694	Place-only	16382
695	Place-only	16383
696	Place-only	16384
697	Place-only	16385
698	Place-only	16386
699	Place-only	16387
700	Place-only	16388
701	Place-only	16389
702	Place-only	16390
703	Place-only	16391
704	Place-only	16392
705	Place-only	16393
706	Place-only	16394
707	Place-only	16395
708	Place-only	16396
709	Place-only	16397
710	Place-only	16398
711	Place-only	16399
712	Place-only	16400
713	Place-only	16401
714	Place-only	16402
715	Place-only	16403
716	Place-only	16404
717	Place-only	16405
718	Place-only	16406
719	Place-only	16407
720	Place-only	16408
721	Place-only	16409
722	Place-only	16410
723	Place-only	16411
724	Place-only	16412
725	Place-only	16413
726	Place-only	16414
727	Place-only	16415
728	Place-only	16416
729	Place-only	16417
730	Place-only	16418
731	Place-only	16419
732	Place-only	16420
733	Place-only	16421
734	Place-only	16422
735	Place-only	16423
736	Place-only	16424
737	Place-only	16425
738	Place-only	16426
739	Place-only	16427
740	Place-only	16428
741	Place-only	16429
742	Place-only	16430
743	Place-only	16431
744	Place-only	16432
745	Place-only	16433
746	Place-only	16434
747	Place-only	16435
748	Place-only	16436
749	Place-only	16437
750	Place-only	16438
751	Place-only	16439
752	Place-only	16440
753	Place-only	16441
754	Place-only	16442
755	Place-only	16443
756	Place-only	16444
757	Place-only	16445
758	Place-only	16446
759	Place-only	16447
760	Place-only	16448
761	Place-only	16449
762	Place-only	16450
763	Place-only	16451
764	Place-only	16452
765	Place-only	16453
766	Place-only	16454
767	Place-only	16455
768	Place-only	16456
769	Place-only	16457
770	Place-only	16458
771	Place-only	16459
772	Place-only	16460
773	Place-only	16461
774	Place-only	16462
775	Place-only	16463
776	Place-only	16464
777	Place-only	16465
778	Place-only	16466
779	Place-only	16467
780	Place-only	16468
781	Place-only	16469
782	Place-only	16470
783	Place-only	16471
784	Place-only	16472
785	Place-only	16473
786	Place-only	16474
787	Place-only	16475
788	Place-only	16476
789	Place-only	16477
790	Place-only	16478
791	Place-only	16479
792	Place-only	16480
793	Place-only	16481
794	Place-only	16482
795	Place-only	16483
796	Place-only	16484
797	Place-only	16485
798	Place-only	16486
799	Place-only	16487
800	Place-only	16488
801	Place-only	16489
802	Place-only	16490
803	Place-only	16491
804	Place-only	16492
805	Place-only	16493
806	Place-only	16494
807	Place-only	16495
808	Place-only	16496
809	Place-only	16497
810	Place-only	16498
811	Place-only	16499
812	Place-only	16500
813	Place-only	16501
814	Place-only	16502
815	Place-only	16503
816	Place-only	16504
817	Place-only	16505
818	Place-only	16506
819	Place-only	16507
820	Place-only	16508
821	Place-only	16509
822	Place-only	16510
823	Place-only	16511
824	Place-only	16512
825	Place-only	16513
826	Place-only	16514
827	Place-only	16515
828	Place-only	16516
829	Place-only	16517
830	Place-only	16518
831	Place-only	16519
832	Place-only	16520
833	Place-only	16521
834	Place-only	16522
835	Place-only	16523
836	Place-only	16524
837	Place-only	16525
838	Place-only	16526
839	Place-only	16527
840	Place-only	16528
841	Place-only	16529
842	Place-only	16530
843	Place-only	16531
844	Place-only	16532
845	Place-only	16533
846	Place-only	16534
847	Place-only	16535
848	Place-only	16536
849	Place-only	16537
850	Place-only	16538
851	Place-only	16539
852	Place-only	16540
853	Place-only	16541
854	Place-only	16542
[truncated: 56 more columns]

## Sheet: Figure 1d
Count	Scenario	Benefit	Scenario	Benefit	Scenario
1	Place-only	820	Integrated	668	Random-place	Note: For this analysis, we compare the same null model results as in Fig 1c.
2	Place-only	1501	Integrated	1487	Random-place
3	Place-only	2111	Integrated	1979	Random-place
4	Place-only	2552	Integrated	2380	Random-place
5	Place-only	2928	Integrated	2693	Random-place
6	Place-only	3264	Integrated	2996	Random-place
7	Place-only	3579	Integrated	3307	Random-place
8	Place-only	3892	Integrated	3616	Random-place
9	Place-only	4187	Integrated	3883	Random-place
10	Place-only	4477	Integrated	4127	Random-place
11	Place-only	4765	Integrated	4432	Random-place
12	Place-only	5036	Integrated	4641	Random-place
13	Place-only	5266	Integrated	4856	Random-place
14	Place-only	5492	Integrated	5056	Random-place
15	Place-only	5690	Integrated	5235	Random-place
16	Place-only	5880	Integrated	5412	Random-place
17	Place-only	6064	Integrated	5570	Random-place
18	Place-only	6243	Integrated	5726	Random-place
19	Place-only	6407	Integrated	5890	Random-place
20	Place-only	6564	Integrated	6038	Random-place
21	Place-only	6718	Integrated	6185	Random-place
22	Place-only	6866	Integrated	6330	Random-place
23	Place-only	7012	Integrated	6468	Random-place
24	Place-only	7151	Integrated	6602	Random-place
25	Place-only	7285	Integrated	6715	Random-place
26	Place-only	7411	Integrated	6825	Random-place
27	Place-only	7535	Integrated	6940	Random-place
28	Place-only	7652	Integrated	7038	Random-place
29	Place-only	7765	Integrated	7134	Random-place
30	Place-only	7875	Integrated	7234	Random-place
31	Place-only	7984	Integrated	7327	Random-place
32	Place-only	8091	Integrated	7426	Random-place
33	Place-only	8191	Integrated	7517	Random-place
34	Place-only	8287	Integrated	7606	Random-place
35	Place-only	8383	Integrated	7691	Random-place
36	Place-only	8474	Integrated	7773	Random-place
37	Place-only	8564	Integrated	7855	Random-place
38	Place-only	8653	Integrated	7933	Random-place
39	Place-only	8741	Integrated	8009	Random-place
40	Place-only	8829	Integrated	8084	Random-place
41	Place-only	8916	Integrated	8153	Random-place
42	Place-only	9002	Integrated	8221	Random-place
43	Place-only	9085	Integrated	8286	Random-place
44	Place-only	9167	Integrated	8348	Random-place
45	Place-only	9245	Integrated	8406	Random-place
46	Place-only	9323	Integrated	8464	Random-place
47	Place-only	9400	Integrated	8521	Random-place
48	Place-only	9476	Integrated	8573	Random-place
49	Place-only	9552	Integrated	8621	Random-place
50	Place-only	9627	Integrated	8669	Random-place
51	Place-only	9699	Integrated	8714	Random-place
52	Place-only	9768	Integrated	8758	Random-place
53	Place-only	9834	Integrated	8799	Random-place
54	Place-only	9898	Integrated	8838	Random-place
55	Place-only	9960	Integrated	8873	Random-place
56	Place-only	10022	Integrated	8908	Random-place
57	Place-only	10082	Integrated	8943	Random-place
58	Place-only	10141	Integrated	8976	Random-place
59	Place-only	10200	Integrated	9006	Random-place
60	Place-only	10259	Integrated	9034	Random-place
61	Place-only	10317	Integrated	9061	Random-place
62	Place-only	10375	Integrated	9086	Random-place
63	Place-only	10432	Integrated	9110	Random-place
64	Place-only	10489	Integrated	9133	Random-place
65	Place-only	10545	Integrated	9155	Random-place
66	Place-only	10601	Integrated	9177	Random-place
67	Place-only	10656	Integrated	9198	Random-place
68	Place-only	10710	Integrated	9219	Random-place
69	Place-only	10764	Integrated	9238	Random-place
70	Place-only	10818	Integrated	9257	Random-place
71	Place-only	10872	Integrated	9276	Random-place
72	Place-only	10925	Integrated	9290	Random-place
73	Place-only	10978	Integrated	9304	Random-place
74	Place-only	11030	Integrated	9318	Random-place
75	Place-only	11079	Integrated	9330	Random-place
76	Place-only	11127	Integrated	9341	Random-place
77	Place-only	11174	Integrated	9351	Random-place
78	Place-only	11221	Integrated	9361	Random-place
79	Place-only	11267	Integrated	9369	Random-place
80	Place-only	11312	Integrated	9376	Random-place
81	Place-only	11356	Integrated	9381	Random-place
82	Place-only	11400	Integrated	9385	Random-place
83	Place-only	11443	Integrated	9387	Random-place
84	Place-only	11485	Integrated
85	Place-only	11526	Integrated
86	Place-only	11566	Integrated
87	Place-only	11606	Integrated
88	Place-only	11645	Integrated
89	Place-only	11684	Integrated
90	Place-only	11722	Integrated
91	Place-only	11760	Integrated
92	Place-only	11798	Integrated
93	Place-only	11835	Integrated
94	Place-only	11872	Integrated
95	Place-only	11908	Integrated
96	Place-only	11944	Integrated
97	Place-only	11980	Integrated
98	Place-only	12016	Integrated
99	Place-only	12051	Integrated
100	Place-only	12085	Integrated
101	Place-only	12118	Integrated
102	Place-only	12150	Integrated
103	Place-only	12182	Integrated
104	Place-only	12213	Integrated
105	Place-only	12244	Integrated
106	Place-only	12275	Integrated
107	Place-only	12306	Integrated
108	Place-only	12337	Integrated
109	Place-only	12368	Integrated
110	Place-only	12398	Integrated
111	Place-only	12428	Integrated
112	Place-only	12457	Integrated
113	Place-only	12486	Integrated
114	Place-only	12515	Integrated
115	Place-only	12544	Integrated
116	Place-only	12572	Integrated
117	Place-only	12600	Integrated
118	Place-only	12627	Integrated
119	Place-only	12653	Integrated
120	Place-only	12679	Integrated
121	Place-only	12705	Integrated
122	Place-only	12730	Integrated
123	Place-only	12755	Integrated
124	Place-only	12780	Integrated
125	Place-only	12805	Integrated
126	Place-only	12830	Integrated
127	Place-only	12855	Integrated
128	Place-only	12879	Integrated
129	Place-only	12903	Integrated
130	Place-only	12927	Integrated
131	Place-only	12951	Integrated
132	Place-only	12975	Integrated
133	Place-only	12999	Integrated
134	Place-only	13022	Integrated
135	Place-only	13045	Integrated
136	Place-only	13068	Integrated
137	Place-only	13091	Integrated
138	Place-only	13113	Integrated
139	Place-only	13135	Integrated
140	Place-only	13157	Integrated
141	Place-only	13179	Integrated
142	Place-only	13201	Integrated
143	Place-only	13222	Integrated
144	Place-only	13243	Integrated
145	Place-only	13264	Integrated
146	Place-only	13285	Integrated
147	Place-only	13306	Integrated
148	Place-only	13327	Integrated
149	Place-only	13348	Integrated
150	Place-only	13369	Integrated
151	Place-only	13389	Integrated
152	Place-only	13409	Integrated
153	Place-only	13429	Integrated
154	Place-only	13449	Integrated
155	Place-only	13469	Integrated
156	Place-only	13489	Integrated
157	Place-only	13509	Integrated
158	Place-only	13528	Integrated
159	Place-only	13547	Integrated
160	Place-only	13566	Integrated
161	Place-only	13585	Integrated
162	Place-only	13604	Integrated
163	Place-only	13622	Integrated
164	Place-only	13640	Integrated
165	Place-only	13658	Integrated
166	Place-only	13676	Integrated
167	Place-only	13694	Integrated
168	Place-only	13712	Integrated
169	Place-only	13730	Integrated
170	Place-only	13747	Integrated
171	Place-only	13764	Integrated
172	Place-only	13781	Integrated
173	Place-only	13798	Integrated
174	Place-only	13815	Integrated
175	Place-only	13832	Integrated
176	Place-only	13848	Integrated
177	Place-only	13864	Integrated
178	Place-only	13880	Integrated
179	Place-only	13896	Integrated
180	Place-only	13912	Integrated
181	Place-only	13927	Integrated
182	Place-only	13942	Integrated
183	Place-only	13957	Integrated
184	Place-only	13972	Integrated
185	Place-only	13987	Integrated
186	Place-only	14001	Integrated
187	Place-only	14015	Integrated
188	Place-only	14029	Integrated
189	Place-only	14043	Integrated
190	Place-only	14057	Integrated
191	Place-only	14071	Integrated
192	Place-only	14085	Integrated
193	Place-only	14099	Integrated
194	Place-only	14113	Integrated
195	Place-only	14127	Integrated
196	Place-only	14140	Integrated
197	Place-only	14153	Integrated
198	Place-only	14166	Integrated
199	Place-only	14179	Integrated
200	Place-only	14192	Integrated
201	Place-only	14205	Integrated
202	Place-only	14218	Integrated
203	Place-only	14231	Integrated
204	Place-only	14244	Integrated
205	Place-only	14257	Integrated
206	Place-only	14270	Integrated
207	Place-only	14283	Integrated
208	Place-only	14295	Integrated
209	Place-only	14307	Integrated
210	Place-only	14319	Integrated
211	Place-only	14331	Integrated
212	Place-only	14343	Integrated
213	Place-only	14355	Integrated
214	Place-only	14367	Integrated
215	Place-only	14379	Integrated
216	Place-only	14391	Integrated
217	Place-only	14403	Integrated
218	Place-only	14415	Integrated
219	Place-only	14427	Integrated
220	Place-only	14439	Integrated
221	Place-only	14451	Integrated
222	Place-only	14463	Integrated
223	Place-only	14475	Integrated
224	Place-only	14486	Integrated
225	Place-only	14497	Integrated
226	Place-only	14508	Integrated
227	Place-only	14519	Integrated
228	Place-only	14530	Integrated
229	Place-only	14541	Integrated
230	Place-only	14552	Integrated
231	Place-only	14563	Integrated
232	Place-only	14574	Integrated
233	Place-only	14585	Integrated
234	Place-only	14595	Integrated
235	Place-only	14605	Integrated
236	Place-only	14615	Integrated
237	Place-only	14625	Integrated
238	Place-only	14635	Integrated
239	Place-only	14645	Integrated
240	Place-only	14655	Integrated
241	Place-only	14665	Integrated
242	Place-only	14675	Integrated
243	Place-only	14685	Integrated
244	Place-only	14695	Integrated
245	Place-only	14705	Integrated
246	Place-only	14715	Integrated
247	Place-only	14725	Integrated
248	Place-only	14735	Integrated
249	Place-only	14745	Integrated
250	Place-only	14755	Integrated
251	Place-only	14765	Integrated
252	Place-only	14775	Integrated
253	Place-only	14785	Integrated
254	Place-only	14794	Integrated
255	Place-only	14803	Integrated
256	Place-only	14812	Integrated
257	Place-only	14821	Integrated
258	Place-only	14830	Integrated
259	Place-only	14839	Integrated
260	Place-only	14848	Integrated
261	Place-only	14857	Integrated
262	Place-only	14866	Integrated
263	Place-only	14875	Integrated
264	Place-only	14884	Integrated
265	Place-only	14892	Integrated
266	Place-only	14900	Integrated
267	Place-only	14908	Integrated
268	Place-only	14916	Integrated
269	Place-only	14924	Integrated
270	Place-only	14932	Integrated
271	Place-only	14940	Integrated
272	Place-only	14948	Integrated
273	Place-only	14956	Integrated
274	Place-only	14964	Integrated
275	Place-only	14972	Integrated
276	Place-only	14980	Integrated
277	Place-only	14988	Integrated
278	Place-only	14996	Integrated
279	Place-only	15004	Integrated
280	Place-only	15012	Integrated
281	Place-only	15020	Integrated
282	Place-only	15028	Integrated
283	Place-only	15036	Integrated
284	Place-only	15043	Integrated
285	Place-only	15050	Integrated
286	Place-only	15057	Integrated
287	Place-only	15064	Integrated
288	Place-only	15071	Integrated
289	Place-only	15078	Integrated
290	Place-only	15085	Integrated
291	Place-only	15092	Integrated
292	Place-only	15099	Integrated
293	Place-only	15106	Integrated
294	Place-only	15113	Integrated
295	Place-only	15120	Integrated
296	Place-only	15127	Integrated
297	Place-only	15134	Integrated
298	Place-only	15141	Integrated
299	Place-only	15148	Integrated
300	Place-only	15155	Integrated
301	Place-only	15162	Integrated
302	Place-only	15169	Integrated
303	Place-only	15176	Integrated
304	Place-only	15183	Integrated
305	Place-only	15190	Integrated
306	Place-only	15197	Integrated
307	Place-only	15204	Integrated
308	Place-only	15211	Integrated
309	Place-only	15218	Integrated
310	Place-only	15225	Integrated
311	Place-only	15232	Integrated
312	Place-only	15239	Integrated
313	Place-only	15246	Integrated
314	Place-only	15253	Integrated
315	Place-only	15260	Integrated
316	Place-only	15267	Integrated
317	Place-only	15274	Integrated
318	Place-only	15281	Integrated
319	Place-only	15288	Integrated
320	Place-only	15295	Integrated
321	Place-only	15302	Integrated
322	Place-only	15309	Integrated
323	Place-only	15315	Integrated
324	Place-only	15321	Integrated
325	Place-only	15327	Integrated
326	Place-only	15333	Integrated
327	Place-only	15339	Integrated
328	Place-only	15345	Integrated
329	Place-only	15351	Integrated
330	Place-only	15357	Integrated
331	Place-only	15363	Integrated
332	Place-only	15369	Integrated
333	Place-only	15375	Integrated
334	Place-only	15381	Integrated
335	Place-only	15387	Integrated
336	Place-only	15393	Integrated
337	Place-only	15399	Integrated
338	Place-only	15405	Integrated
339	Place-only	15411	Integrated
340	Place-only	15417	Integrated
341	Place-only	15423	Integrated
342	Place-only	15429	Integrated
343	Place-only	15435	Integrated
344	Place-only	15441	Integrated
345	Place-only	15447	Integrated
346	Place-only	15453	Integrated
347	Place-only	15459	Integrated
348	Place-only	15465	Integrated
349	Place-only	15471	Integrated
350	Place-only	15477	Integrated
351	Place-only	15483	Integrated
352	Place-only	15488	Integrated
353	Place-only	15493	Integrated
354	Place-only	15498	Integrated
355	Place-only	15503	Integrated
356	Place-only	15508	Integrated
357	Place-only	15513	Integrated
358	Place-only	15518	Integrated
359	Place-only	15523	Integrated
360	Place-only	15528	Integrated
361	Place-only	15533	Integrated
362	Place-only	15538	Integrated
363	Place-only	15543	Integrated
364	Place-only	15548	Integrated
365	Place-only	15553	Integrated
366	Place-only	15558	Integrated
367	Place-only	15563	Integrated
368	Place-only	15568	Integrated
369	Place-only	15573	Integrated
370	Place-only	15578	Integrated
371	Place-only	15583	Integrated
372	Place-only	15588	Integrated
373	Place-only	15593	Integrated
374	Place-only	15598	Integrated
375	Place-only	15603	Integrated
376	Place-only	15608	Integrated
377	Place-only	15613	Integrated
378	Place-only	15618	Integrated
379	Place-only	15623	Integrated
380	Place-only	15628	Integrated
381	Place-only	15633	Integrated
382	Place-only	15638	Integrated
383	Place-only	15643	Integrated
384	Place-only	15648	Integrated
385	Place-only	15653	Integrated
386	Place-only	15658	Integrated
387	Place-only	15663	Integrated
388	Place-only	15668	Integrated
389	Place-only	15673	Integrated
390	Place-only	15677	Integrated
391	Place-only	15681	Integrated
392	Place-only	15685	Integrated
393	Place-only	15689	Integrated
394	Place-only	15693	Integrated
395	Place-only	15697	Integrated
396	Place-only	15701	Integrated
397	Place-only	15705	Integrated
398	Place-only	15709	Integrated
399	Place-only	15713	Integrated
400	Place-only	15717	Integrated
401	Place-only	15721	Integrated
402	Place-only	15725	Integrated
403	Place-only	15729	Integrated
404	Place-only	15733	Integrated
405	Place-only	15737	Integrated
406	Place-only	15741	Integrated
407	Place-only	15745	Integrated
408	Place-only	15749	Integrated
409	Place-only	15753	Integrated
410	Place-only	15757	Integrated
411	Place-only	15761	Integrated
412	Place-only	15765	Integrated
413	Place-only	15769	Integrated
414	Place-only	15773	Integrated
415	Place-only	15777	Integrated
416	Place-only	15781	Integrated
417	Place-only	15785	Integrated
418	Place-only	15789	Integrated
419	Place-only	15793	Integrated
420	Place-only	15797	Integrated
421	Place-only	15801	Integrated
422	Place-only	15805	Integrated
423	Place-only	15809	Integrated
424	Place-only	15813	Integrated
425	Place-only	15817	Integrated
426	Place-only	15821	Integrated
427	Place-only	15825	Integrated
428	Place-only	15829	Integrated
429	Place-only	15833	Integrated
430	Place-only	15837	Integrated
431	Place-only	15841	Integrated
432	Place-only	15845	Integrated
433	Place-only	15849	Integrated
434	Place-only	15853	Integrated
435	Place-only	15857	Integrated
436	Place-only	15861	Integrated
437	Place-only	15865	Integrated
438	Place-only	15869	Integrated
439	Place-only	15873	Integrated
440	Place-only	15877	Integrated
441	Place-only	15881	Integrated
442	Place-only	15884	Integrated
443	Place-only	15887	Integrated
444	Place-only	15890	Integrated
445	Place-only	15893	Integrated
446	Place-only	15896	Integrated
447	Place-only	15899	Integrated
448	Place-only	15902	Integrated
449	Place-only	15905	Integrated
450	Place-only	15908	Integrated
451	Place-only	15911	Integrated
452	Place-only	15914	Integrated
453	Place-only	15917	Integrated
454	Place-only	15920	Integrated
455	Place-only	15923	Integrated
456	Place-only	15926	Integrated
457	Place-only	15929	Integrated
458	Place-only	15932	Integrated
459	Place-only	15935	Integrated
460	Place-only	15938	Integrated
461	Place-only	15941	Integrated
462	Place-only	15944	Integrated
463	Place-only	15947	Integrated
464	Place-only	15950	Integrated
465	Place-only	15953	Integrated
466	Place-only	15956	Integrated
467	Place-only	15959	Integrated
468	Place-only	15962	Integrated
469	Place-only	15965	Integrated
470	Place-only	15968	Integrated
471	Place-only	15971	Integrated
472	Place-only	15974	Integrated
473	Place-only	15977	Integrated
474	Place-only	15980	Integrated
475	Place-only	15983	Integrated
476	Place-only	15986	Integrated
477	Place-only	15989	Integrated
478	Place-only	15992	Integrated
479	Place-only	15995	Integrated
480	Place-only	15998	Integrated
481	Place-only	16001	Integrated
482	Place-only	16004	Integrated
483	Place-only	16007	Integrated
484	Place-only	16010	Integrated
485	Place-only	16013	Integrated
486	Place-only	16016	Integrated
487	Place-only	16019	Integrated
488	Place-only	16022	Integrated
489	Place-only	16025	Integrated
490	Place-only	16028	Integrated
491	Place-only	16031	Integrated
492	Place-only	16034	Integrated
493	Place-only	16037	Integrated
494	Place-only	16040	Integrated
495	Place-only	16043	Integrated
496	Place-only	16046	Integrated
497	Place-only	16049	Integrated
498	Place-only	16052	Integrated
499	Place-only	16055	Integrated
500	Place-only	16058	Integrated
501	Place-only	16061	Integrated
502	Place-only	16064	Integrated
503	Place-only	16067	Integrated
504	Place-only	16070	Integrated
505	Place-only	16073	Integrated
506	Place-only	16076	Integrated
507	Place-only	16079	Integrated
508	Place-only	16082	Integrated
509	Place-only	16085	Integrated
510	Place-only	16087	Integrated
511	Place-only	16089	Integrated
512	Place-only	16091	Integrated
513	Place-only	16093	Integrated
514	Place-only	16095	Integrated
515	Place-only	16097	Integrated
516	Place-only	16099	Integrated
517	Place-only	16101	Integrated
518	Place-only	16103	Integrated
519	Place-only	16105	Integrated
520	Place-only	16107	Integrated
521	Place-only	16109	Integrated
522	Place-only	16111	Integrated
523	Place-only	16113	Integrated
524	Place-only	16115	Integrated
525	Place-only	16117	Integrated
526	Place-only	16119	Integrated
527	Place-only	16121	Integrated
528	Place-only	16123	Integrated
529	Place-only	16125	Integrated
530	Place-only	16127	Integrated
531	Place-only	16129	Integrated
532	Place-only	16131	Integrated
533	Place-only	16133	Integrated
534	Place-only	16135	Integrated
535	Place-only	16137	Integrated
536	Place-only	16139	Integrated
537	Place-only	16141	Integrated
538	Place-only	16143	Integrated
539	Place-only	16145	Integrated
540	Place-only	16147	Integrated
541	Place-only	16149	Integrated
542	Place-only	16151	Integrated
543	Place-only	16153	Integrated
544	Place-only	16155	Integrated
545	Place-only	16157	Integrated
546	Place-only	16159	Integrated
547	Place-only	16161	Integrated
548	Place-only	16163	Integrated
549	Place-only	16165	Integrated
550	Place-only	16167	Integrated
551	Place-only	16169	Integrated
552	Place-only	16171	Integrated
553	Place-only	16173	Integrated
554	Place-only	16175	Integrated
555	Place-only	16177	Integrated
556	Place-only	16179	Integrated
557	Place-only	16181	Integrated
558	Place-only	16183	Integrated
559	Place-only	16185	Integrated
560	Place-only	16187	Integrated
561	Place-only	16189	Integrated
562	Place-only	16191	Integrated
563	Place-only	16193	Integrated
564	Place-only	16195	Integrated
565	Place-only	16197	Integrated
566	Place-only	16199	Integrated
567	Place-only	16201	Integrated
568	Place-only	16203	Integrated
569	Place-only	16205	Integrated
570	Place-only	16207	Integrated
571	Place-only	16209	Integrated
572	Place-only	16211	Integrated
573	Place-only	16213	Integrated
574	Place-only	16215	Integrated
575	Place-only	16217	Integrated
576	Place-only	16219	Integrated
577	Place-only	16221	Integrated
578	Place-only	16223	Integrated
579	Place-only	16225	Integrated
580	Place-only	16227	Integrated
581	Place-only	16229	Integrated
582	Place-only	16231	Integrated
583	Place-only	16233	Integrated
584	Place-only	16235	Integrated
585	Place-only	16237	Integrated
586	Place-only	16239	Integrated
587	Place-only	16241	Integrated
588	Place-only	16243	Integrated
589	Place-only	16245	Integrated
590	Place-only	16247	Integrated
591	Place-only	16249	Integrated
592	Place-only	16251	Integrated
593	Place-only	16253	Integrated
594	Place-only	16255	Integrated
595	Place-only	16257	Integrated
596	Place-only	16259	Integrated
597	Place-only	16261	Integrated
598	Place-only	16263	Integrated
599	Place-only	16265	Integrated
600	Place-only	16267	Integrated
601	Place-only	16269	Integrated
602	Place-only	16271	Integrated
603	Place-only	16273	Integrated
604	Place-only	16275	Integrated
605	Place-only	16277	Integrated
606	Place-only	16279	Integrated
607	Place-only	16281	Integrated
608	Place-only	16283	Integrated
609	Place-only	16285	Integrated
610	Place-only	16287	Integrated
611	Place-only	16289	Integrated
612	Place-only	16291	Integrated
613	Place-only	16293	Integrated
614	Place-only	16295	Integrated
615	Place-only	16297	Integrated
616	Place-only	16299	Integrated
617	Place-only	16301	Integrated
618	Place-only	16303	Integrated
619	Place-only	16305	Integrated
620	Place-only	16307	Integrated
621	Place-only	16309	Integrated
622	Place-only	16310	Integrated
623	Place-only	16311	Integrated
624	Place-only	16312	Integrated
625	Place-only	16313	Integrated
626	Place-only	16314	Integrated
627	Place-only	16315	Integrated
628	Place-only	16316	Integrated
629	Place-only	16317	Integrated
630	Place-only	16318	Integrated
631	Place-only	16319	Integrated
632	Place-only	16320	Integrated
633	Place-only	16321	Integrated
634	Place-only	16322	Integrated
635	Place-only	16323	Integrated
636	Place-only	16324	Integrated
637	Place-only	16325	Integrated
638	Place-only	16326	Integrated
639	Place-only	16327	Integrated
640	Place-only	16328	Integrated
641	Place-only	16329	Integrated
642	Place-only	16330	Integrated
643	Place-only	16331	Integrated
644	Place-only	16332	Integrated
645	Place-only	16333	Integrated
646	Place-only	16334	Integrated
647	Place-only	16335	Integrated
648	Place-only	16336	Integrated
649	Place-only	16337	Integrated
650	Place-only	16338	Integrated
651	Place-only	16339	Integrated
652	Place-only	16340	Integrated
653	Place-only	16341	Integrated
654	Place-only	16342	Integrated
655	Place-only	16343	Integrated
656	Place-only	16344	Integrated
657	Place-only	16345	Integrated
658	Place-only	16346	Integrated
659	Place-only	16347	Integrated
660	Place-only	16348	Integrated
661	Place-only	16349	Integrated
662	Place-only	16350	Integrated
663	Place-only	16351	Integrated
664	Place-only	16352	Integrated
665	Place-only	16353	Integrated
666	Place-only	16354	Integrated
667	Place-only	16355	Integrated
668	Place-only	16356	Integrated
669	Place-only	16357	Integrated
670	Place-only	16358	Integrated
671	Place-only	16359	Integrated
672	Place-only	16360	Integrated
673	Place-only	16361	Integrated
674	Place-only	16362	Integrated
675	Place-only	16363	Integrated
676	Place-only	16364	Integrated
677	Place-only	16365	Integrated
678	Place-only	16366	Integrated
679	Place-only	16367	Integrated
680	Place-only	16368	Integrated
681	Place-only	16369	Integrated
682	Place-only	16370	Integrated
683	Place-only	16371	Integrated
684	Place-only	16372	Integrated
685	Place-only	16373	Integrated
686	Place-only	16374	Integrated
687	Place-only	16375	Integrated
688	Place-only	16376	Integrated
689	Place-only	16377	Integrated
690	Place-only	16378	Integrated
691	Place-only	16379	Integrated
692	Place-only	16380	Integrated
693	Place-only	16381	Integrated
694	Place-only	16382	Integrated
695	Place-only	16383	Integrated
696	Place-only	16384	Integrated
697	Place-only	16385	Integrated
698	Place-only	16386	Integrated
699	Place-only	16387	Integrated
700	Place-only	16388	Integrated
701	Place-only	16389	Integrated
702	Place-only	16390	Integrated
703	Place-only	16391	Integrated
704	Place-only	16392	Integrated
705	Place-only	16393	Integrated
706	Place-only	16394	Integrated
707	Place-only	16395	Integrated
708	Place-only	16396	Integrated
709	Place-only	16397	Integrated
710	Place-only	16398	Integrated
711	Place-only	16399	Integrated
712	Place-only	16400	Integrated
713	Place-only	16401	Integrated
714	Place-only	16402	Integrated
715	Place-only	16403	Integrated
716	Place-only	16404	Integrated
717	Place-only	16405	Integrated
718	Place-only	16406	Integrated
719	Place-only	16407	Integrated
720	Place-only	16408	Integrated
721	Place-only	16409	Integrated
722	Place-only	16410	Integrated
723	Place-only	16411	Integrated
724	Place-only	16412	Integrated
725	Place-only	16413	Integrated
726	Place-only	16414	Integrated
727	Place-only	16415	Integrated
728	Place-only	16416	Integrated
729	Place-only	16417	Integrated
730	Place-only	16418	Integrated
731	Place-only	16419	Integrated
732	Place-only	16420	Integrated
733	Place-only	16421	Integrated
734	Place-only	16422	Integrated
735	Place-only	16423	Integrated
736	Place-only	16424	Integrated
737	Place-only	16425	Integrated
738	Place-only	16426	Integrated
739	Place-only	16427	Integrated
740	Place-only	16428	Integrated
741	Place-only	16429	Integrated
742	Place-only	16430	Integrated
743	Place-only	16431	Integrated
744	Place-only	16432	Integrated
745	Place-only	16433	Integrated
746	Place-only	16434	Integrated
747	Place-only	16435	Integrated
748	Place-only	16436	Integrated
749	Place-only	16437	Integrated
750	Place-only	16438	Integrated
751	Place-only	16439	Integrated
752	Place-only	16440	Integrated
753	Place-only	16441	Integrated
754	Place-only	16442	Integrated
755	Place-only	16443	Integrated
756	Place-only	16444	Integrated
757	Place-only	16445	Integrated
758	Place-only	16446	Integrated
759	Place-only	16447	Integrated
760	Place-only	16448	Integrated
761	Place-only	16449	Integrated
762	Place-only	16450	Integrated
763	Place-only	16451	Integrated
764	Place-only	16452	Integrated
765	Place-only	16453	Integrated
766	Place-only	16454	Integrated
767	Place-only	16455	Integrated
768	Place-only	16456	Integrated
769	Place-only	16457	Integrated
770	Place-only	16458	Integrated
771	Place-only	16459	Integrated
772	Place-only	16460	Integrated
773	Place-only	16461	Integrated
774	Place-only	16462	Integrated
775	Place-only	16463	Integrated
776	Place-only	16464	Integrated
777	Place-only	16465	Integrated
778	Place-only	16466	Integrated
779	Place-only	16467	Integrated
780	Place-only	16468	Integrated
781	Place-only	16469	Integrated
782	Place-only	16470	Integrated
783	Place-only	16471	Integrated
784	Place-only	16472	Integrated
785	Place-only	16473	Integrated
786	Place-only	16474	Integrated
787	Place-only	16475	Integrated
788	Place-only	16476	Integrated
789	Place-only	16477	Integrated
790	Place-only	16478	Integrated
791	Place-only	16479	Integrated
792	Place-only	16480	Integrated
793	Place-only	16481	Integrated
794	Place-only	16482	Integrated
795	Place-only	16483	Integrated
796	Place-only	16484	Integrated
797	Place-only	16485	Integrated
798	Place-only	16486	Integrated
799	Place-only	16487	Integrated
800	Place-only	16488	Integrated
801	Place-only	16489	Integrated
802	Place-only	16490	Integrated
803	Place-only	16491	Integrated
804	Place-only	16492	Integrated
805	Place-only	16493	Integrated
806	Place-only	16494	Integrated
807	Place-only	16495	Integrated
808	Place-only	16496	Integrated
809	Place-only	16497	Integrated
810	Place-only	16498	Integrated
811	Place-only	16499	Integrated
812	Place-only	16500	Integrated
813	Place-only	16501	Integrated
814	Place-only	16502	Integrated
815	Place-only	16503	Integrated
816	Place-only	16504	Integrated
817	Place-only	16505	Integrated
818	Place-only	16506	Integrated
819	Place-only	16507	Integrated
820	Place-only	16508	Integrated
821	Place-only	16509	Integrated
822	Place-only	16510	Integrated
823	Place-only	16511	Integrated
824	Place-only	16512	Integrated
825	Place-only	16513	Integrated
826	Place-only	16514	Integrated
827	Place-only	16515	Integrated
828	Place-only	16516	Integrated
829	Place-only	16517	Integrated
830	Place-only	16518	Integrated
831	Place-only	16519	Integrated
832	Place-only	16520	Integrated
833	Place-only	16521	Integrated
834	Place-only	16522	Integrated
835	Place-only	16523	Integrated
836	Place-only	16524	Integrated
837	Place-only	16525	Integrated
838	Place-only	16526	Integrated
839	Place-only	16527	Integrated
840	Place-only	16528	Integrated
841	Place-only	16529	Integrated
842	Place-only	16530	Integrated
843	Place-only	16531	Integrated
844	Place-only	16532	Integrated
845	Place-only	16533	Integrated
846	Place-only	16534	Integrated
847	Place-only	16535	Integrated
848	Place-only	16536	Integrated
849	Place-only	16537	Integrated
850	Place-only	16538	Integrated
851	Place-only	16539	Integrated
852	Place-only	16540	Integrated
853	Place-only	16541	Integrated
854	Place-only	16542	Integrated

## Sheet: Figure 1e
Count	Scenario	Benefit	Scenario	Benefit	Scenario	Benefit	Benefit	Benefit	Benefit	Benefit	Benefit	Benefit	Benefit	Benefit	Benefit	Benefit	Benefit	Benefit	Benefit	Benefit	Benefit	Benefit	Benefit	Benefit	Benefit	Benefit	Benefit	Benefit	Benefit	Benefit	Benefit	Benefit	Benefit	Benefit	Benefit	Benefit	Benefit	Benefit	Benefit	Benefit	Benefit	Benefit	Benefit	Benefit	Benefit	Benefit	Benefit	Benefit	Benefit
1	Place-only	654	Integrated	521	Random-place	167	34	67	56	425	72	37	111	433	193	272	66	264	315	91	272	22	341	445	249	207	102	440	51	192	52	49	102	60	27	176	330	91	42	211	489	345	73	488	258	401	193	66	100
2	Place-only	1260	Integrated	1033	Random-place	184	55	28	78	113	434	49	460	288	523	254	120	375	101	41	247	438	127	89	425	475	447	119	52	90	18	138	435	141	64	123	0	46	81	104	100	67	429	405	82	65	447	127	24
3	Place-only	1825	Integrated	1543	Random-place	85	53	359	241	116	428	140	30	424	52	124	250	159	64	10	84	263	59	20	53	144	17	116	302	33	137	10	83	105	156	66	71	421	67	74	327	6	234	99	80	221	130	16	40
4	Place-only	2152	Integrated	1858	Random-place	346	135	421	101	64	97	90	115	134	305	40	104	0	443	16	41	268	244	134	26	265	7	13	85	14	7	44	99	15	261	455	132	265	89	179	108	182	36	33	32	229	136	202	93
5	Place-only	2473	Integrated	2143	Random-place	16	284	22	424	48	23	35	83	114	36	40	19	74	283	104	55	32	167	298	116	85	123	247	41	94	203	257	139	16	74	77	325	286	85	104	92	48	141	155	100	75	293	178	360
6	Place-only	2792	Integrated	2421	Random-place	236	15	175	47	5	9	524	223	214	92	78	131	15	90	167	24	18	28	2	72	402	64	91	22	492	94	142	159	26	14	41	50	287	13	49	213	16	568	62	32	65	103	392	47
7	Place-only	3089	Integrated	2682	Random-place	12	87	138	249	104	29	335	80	91	24	75	224	251	16	49	29	47	10	175	35	65	164	96	361	25	12	27	26	81	40	9	99	51	343	55	14	22	316	363	45	8	35	11	259
8	Place-only	3355	Integrated	2945	Random-place	184	0	207	31	64	36	77	291	202	58	30	33	96	30	4	439	35	45	109	434	195	33	33	287	10	2	91	108	106	484	328	24	42	7	186	16	51	106	52	4	131	58	175	17
9	Place-only	3608	Integrated	3221	Random-place	80	208	21	102	360	60	4	29	6	47	24	60	269	9	11	1	85	153	11	269	12	35	360	253	268	21	124	33	544	205	25	117	69	12	116	12	0	87	414	87	102	38	37	7
10	Place-only	3855	Integrated	3422	Random-place	11	78	230	97	125	11	152	5	80	9	13	3	22	138	2	6	49	426	207	57	10	85	2	34	154	86	181	11	71	38	108	70	5	281	33	0	384	198	107	45	41	147	115	3
11	Place-only	4087	Integrated	3609	Random-place	275	1	5	19	7	515	2	18	26	145	40	101	37	3	350	53	38	116	123	415	138	93	172	10	299	203	9	184	21	375	86	4	90	374	427	24	291	15	15	277	78	18	19	3
12	Place-only	4311	Integrated	3829	Random-place	173	95	98	57	220	91	10	0	81	305	449	2	8	286	114	385	213	9	20	30	224	0	48	6	35	74	1	19	185	6	337	316	262	212	51	318	107	142	213	32	389	12	115	105
13	Place-only	4521	Integrated	4023	Random-place	96	336	141	13	78	7	23	268	21	4	371	1	7	1	25	4	8	15	299	9	47	203	30	9	69	189	3	491	21	52	24	206	115	3	199	75	35	48	100	6	168	20	7	71
14	Place-only	4695	Integrated	4177	Random-place	53	31	34	14	58	5	75	191	65	114	87	23	71	95	127	23	25	107	104	223	52	82	94	3	46	79	106	226	309	57	56	65	49	214	2	6	67	47	41	158	117	0	300	377
15	Place-only	4868	Integrated	4324	Random-place	102	4	5	25	20	34	163	1	6	92	170	53	372	22	337	35	41	125	7	94	44	75	177	6	10	1	5	73	6	173	30	11	90	186	148	74	2	81	43	357	48	189	52	5
16	Place-only	5021	Integrated	4475	Random-place	113	67	54	142	32	1	30	65	164	9	102	28	13	97	1	9	121	153	32	129	37	23	110	11	98	333	4	162	56	131	2	134	152	2	23	206	3	266	120	85	9	344	29	16
17	Place-only	5174	Integrated	4615	Random-place	31	0	77	347	16	33	2	13	5	122	348	459	95	137	44	5	9	215	56	14	103	136	9	200	20	64	163	88	16	194	111	34	6	2	7	379	78	361	104	11	55	4	432	96
18	Place-only	5318	Integrated	4737	Random-place	83	52	68	288	74	106	67	6	4	424	21	31	44	105	88	92	4	65	72	36	64	20	125	43	24	19	58	78	170	19	73	0	139	50	23	38	393	82	41	8	15	83	94	12
19	Place-only	5459	Integrated	4871	Random-place	355	5	126	210	29	6	214	3	184	8	0	298	265	85	76	125	82	76	148	36	101	34	107	36	7	221	1	498	177	80	17	29	164	9	139	63	3	8	307	77	23	352	3	206
20	Place-only	5597	Integrated	4988	Random-place	42	217	45	287	21	201	147	133	5	121	56	7	45	81	7	118	297	240	2	6	22	85	1	78	243	27	28	86	144	3	35	2	137	10	14	26	137	6	43	2	28	15	24	61
21	Place-only	5732	Integrated	5121	Random-place	166	121	52	9	112	76	27	41	172	34	119	228	6	62	91	91	41	11	333	55	29	77	70	100	176	32	378	151	177	111	200	252	35	2	193	11	79	13	69	88	19	24	112	3
22	Place-only	5863	Integrated	5238	Random-place	110	335	3	97	13	365	17	128	58	29	131	109	8	260	81	14	54	63	4	1	29	5	170	0	2	1	323	4	78	23	6	96	18	2	6	135	26	105	64	5	4	61	124	57
23	Place-only	5983	Integrated	5548	Random-place	30	118	72	16	22	56	94	346	12	23	66	87	54	167	326	1	65	66	229	147	5	142	147	286	56	0	343	62	1	138	79	78	4	138	272	48	68	92	52	260	32	119	84	53
24	Place-only	6096	Integrated	5659	Random-place	46	22	141	34	1	48	162	42	124	9	109	306	12	5	59	195	224	59	101	69	267	22	111	57	41	51	12	28	65	0	125	9	21	2	12	5	15	471	12	2	4	11	40	35
25	Place-only	6206	Integrated	5748	Random-place	13	7	59	134	283	14	62	38	32	2	48	3	3	30	2	37	26	81	152	131	122	83	11	40	30	411	229	293	93	48	177	222	4	185	30	4	31	5	47	15	295	8	13	133
26	Place-only	6316	Integrated	5831	Random-place	17	56	108	1	281	0	39	198	32	234	22	1	96	279	30	530	235	222	59	177	3	10	183	11	241	155	21	3	6	43	4	26	77	82	4	111	212	61	6	284	169	163	11	83
27	Place-only	6424	Integrated	5912	Random-place	122	10	345	94	5	105	101	56	2	1	62	2	86	33	17	57	12	102	15	71	16	403	55	25	45	0	2	2	169	15	13	117	44	3	131	0	11	1	3	2	244	108	345	27
28	Place-only	6531	Integrated	5988	Random-place	10	70	9	51	0	24	87	44	3	193	23	191	3	21	16	7	16	29	0	10	80	66	58	4	45	1	14	20	30	3	1	126	1	54	97	179	41	29	37	296	0	1	5	189
29	Place-only	6637	Integrated	6061	Random-place	71	2	195	12	38	9	3	3	0	89	12	33	223	110	2	39	7	10	34	81	37	4	24	33	30	31	1	123	235	86	3	145	56	57	139	38	103	64	1	0	75	35	0	141
30	Place-only	6733	Integrated	6132	Random-place	71	333	115	4	78	5	31	188	226	49	103	8	15	94	106	12	2	17	68	6	15	40	36	188	141	13	5	60	1	6	179	59	38	175	162	1	29	25	1	53	0	86	174	108
31	Place-only	6824	Integrated	6207	Random-place	68	77	17	4	37	6	73	64	1	206	269	66	2	60	10	0	69	62	7	10	2	37	152	35	19	92	26	62	0	74	32	2	1	57	25	146	11	56	28	0	44	52	28	231
32	Place-only	6914	Integrated	6274	Random-place	86	12	5	4	1	26	404	58	13	52	149	79	1	14	79	164	23	38	85	9	172	29	28	4	2	1	287	43	38	152	44	1	59	41	33	35	258	2	49	40	60	98	110	41
33	Place-only	7000	Integrated	6346	Random-place	8	122	23	36	10	82	131	8	5	260	10	52	67	7	208	1	64	1	23	87	226	144	4	198	3	13	162	4	12	208	65	153	195	84	11	43	51	26	60	109	125	173	1	30
34	Place-only	7086	Integrated	6408	Random-place	131	65	21	54	17	95	185	166	41	13	14	31	10	3	4	31	2	8	5	10	94	1	27	12	23	47	67	94	22	132	65	22	167	62	4	13	1	141	76	34	21	118	68	282
35	Place-only	7169	Integrated	6485	Random-place	115	77	90	20	220	140	124	5	102	29	7	35	2	18	254	110	74	6	17	154	5	17	5	54	285	66	0	35	48	13	2	191	15	0	76	43	17	48	224	1	138	63	37	14
36	Place-only	7250	Integrated	6627	Random-place	117	108	61	4	54	0	25	60	84	47	113	34	22	121	1	62	1	194	1	84	74	0	26	79	76	47	64	52	27	48	37	9	56	103	23	5	243	41	36	3	71	2	15	349
37	Place-only	7328	Integrated	6697	Random-place	130	25	4	232	223	204	43	61	218	63	7	76	2	23	93	55	15	88	100	15	77	2	45	39	4	77	35	6	7	44	7	8	35	0	146	46	44	27	7	113	0	34	168	13
38	Place-only	7406	Integrated	6757	Random-place	126	0	6	13	2	10	19	24	94	142	8	0	2	6	13	29	24	8	3	55	9	32	25	12	8	253	147	2	109	85	1	53	164	0	66	151	141	8	110	105	0	56	2	1
39	Place-only	7482	Integrated	6832	Random-place	42	0	18	54	0	0	3	116	7	10	53	25	36	0	101	66	287	2	79	3	2	155	14	8	42	0	8	1	223	107	31	32	115	3	263	0	2	3	18	1	3	11	1	8
40	Place-only	7557	Integrated	6890	Random-place	12	1	14	11	0	24	91	131	111	62	3	78	50	2	47	87	8	313	2	19	32	20	76	1	25	55	0	16	1	86	20	75	34	57	238	7	20	2	18	89	32	86	95	65
41	Place-only	7624	Integrated	6942	Random-place	25	31	72	31	0	84	8	116	15	42	2	160	116	74	131	10	12	53	162	27	2	15	34	0	130	159	36	1	28	0	13	90	78	18	28	3	21	63	24	76	4	0	2	4
42	Place-only	7689	Integrated	6998	Random-place	201	21	138	50	100	15	41	6	83	62	77	10	315	23	32	72	215	0	53	11	0	260	90	78	0	45	2	121	64	2	3	55	1	42	5	168	27	43	81	24	84	5	42	15
43	Place-only	7751	Integrated	7047	Random-place	68	1	41	68	7	60	2	101	18	103	71	55	31	84	206	28	7	84	75	0	4	69	26	51	136	85	101	24	16	44	89	106	224	152	314	230	84	36	25	4	177	0	2	0
44	Place-only	7812	Integrated	7095	Random-place	59	83	0	1	9	1	48	13	61	26	57	5	126	2	0	38	54	30	15	130	87	89	27	7	51	23	167	113	28	17	7	4	50	2	19	41	44	23	114	136	32	8	20	2
45	Place-only	7872	Integrated	7141	Random-place	1	125	0	12	0	0	1	0	1	28	4	31	15	5	25	177	23	0	0	138	11	8	34	143	1	4	10	28	21	14	2	228	288	0	176	118	2	2	1	2	13	3	40	12
46	Place-only	7931	Integrated	7194	Random-place	2	104	13	80	344	16	9	24	16	48	54	172	5	24	91	11	192	0	1	16	0	13	32	246	15	35	18	27	9	41	70	3	10	0	4	30	31	17	7	26	18	55	40	11
47	Place-only	7987	Integrated	7236	Random-place	40	21	18	1	57	76	2	14	11	13	66	3	0	0	113	19	49	0	1	0	102	39	0	5	0	25	26	90	13	152	228	50	10	0	95	15	28	0	1	37	8	17	0	82
48	Place-only	8042	Integrated	7280	Random-place	35	117	2	43	2	1	129	11	30	76	10	117	50	14	15	25	17	141	5	80	1	286	3	86	0	0	0	12	1	398	62	29	16	31	1	47	257	43	10	4	177	0	32	0
49	Place-only	8096	Integrated	7324	Random-place	23	185	3	0	150	5	111	40	171	166	111	59	81	49	84	108	4	4	12	117	62	23	8	141	137	9	306	4	135	0	0	12	0	53	15	12	174	30	7	26	35	73	281	25
50	Place-only	8149	Integrated	7364	Random-place	6	94	22	13	96	191	19	2	14	75	2	5	3	73	36	107	118	0	48	1	10	76	0	0	29	62	33	24	68	0	145	76	0	1	0	17	24	1	1	132	58	19	13	110
51	Place-only	8201	Integrated	7401	Random-place	1	16	18	110	3	96	92	150	38	70	1	5	9	9	29	1	0	374	24	7	132	3	48	3	89	249	6	0	12	8	431	6	42	122	7	34	51	0	0	25	3	4	67	7
52	Place-only	8253	Integrated	7439	Random-place	15	17	51	37	19	9	2	5	1	162	25	6	80	1	129	71	3	8	0	12	13	18	40	0	4	7	69	2	0	48	3	50	189	38	39	134	22	43	27	5	22	89	70	0
53	Place-only	8305	Integrated	7474	Random-place	30	0	52	1	1	32	8	20	7	13	50	124	81	11	3	4	10	69	35	39	49	62	3	53	26	15	13	70	68	154	7	19	20	0	3	163	23	60	13	13	7	140	64	286
54	Place-only	8356	Integrated	7599	Random-place	3	228	3	99	11	268	207	21	14	127	24	65	187	45	0	2	0	0	53	0	0	11	23	178	21	2	99	36	3	32	72	0	32	134	2	23	54	12	81	45	42	45	24	71
55	Place-only	8407	Integrated	7630	Random-place	168	42	6	3	8	22	35	69	32	2	19	7	131	47	3	11	51	7	0	0	15	212	0	251	2	103	39	1	7	1	36	9	18	0	26	26	8	27	9	22	19	1	5	31
56	Place-only	8458	Integrated	7663	Random-place	23	55	72	1	27	0	6	24	110	30	100	0	56	106	2	4	73	32	0	48	47	33	1	20	11	8	102	4	58	19	3	177	25	66	137	7	1	70	74	4	7	1	22	288
57	Place-only	8508	Integrated	7692	Random-place	10	49	17	29	32	91	47	58	36	2	49	2	0	46	74	0	134	1	14	51	4	1	1	51	34	1	45	5	29	9	173	3	0	0	0	1	30	51	3	120	1	50	17	164
58	Place-only	8557	Integrated	7717	Random-place	38	44	0	61	3	19	19	27	1	2	4	65	1	2	2	23	42	37	0	80	5	19	0	47	65	106	70	91	13	69	64	59	4	1	4	122	70	13	32	37	106	106	115	0
59	Place-only	8606	Integrated	7747	Random-place	9	33	2	57	0	79	97	54	41	9	0	27	165	1	19	29	4	251	0	22	82	1	8	24	41	38	23	68	51	1	168	13	92	0	18	14	0	55	71	35	40	29	25	1
60	Place-only	8655	Integrated	7771	Random-place	1	146	33	45	61	43	0	22	0	10	17	44	63	54	97	211	15	12	167	28	43	8	1	118	108	31	28	98	0	22	0	10	241	100	27	0	0	43	74	27	3	101	37	0
61	Place-only	8703	Integrated	7792	Random-place	213	19	218	3	5	73	45	1	1	5	15	67	32	42	8	36	0	22	37	3	3	38	2	9	64	41	0	8	0	91	102	84	16	0	23	4	78	178	3	0	111	51	12	0
62	Place-only	8750	Integrated	7812	Random-place	3	13	1	348	87	1	18	147	11	9	89	0	0	64	3	2	58	45	0	2	2	9	20	0	22	23	15	0	5	158	2	37	3	0	13	0	26	64	62	1	2	0	3	4
63	Place-only	8796	Integrated	7832	Random-place	51	3	47	24	22	4	29	80	1	1	33	1	5	7	1	1	28	3	4	1	0	197	31	1	104	0	40	52	48	24	15	52	33	1	44	0	1	59	51	11	140	53	11	2
64	Place-only	8842	Integrated	7851	Random-place	93	44	0	42	113	0	2	73	14	3	5	71	23	45	1	4	2	6	32	32	0	68	3	31	6	0	9	179	5	3	6	10	2	52	57	315	11	28	80	0	5	22	0	30
65	Place-only	8888	Integrated	7868	Random-place	1	88	98	88	136	50	3	98	62	16	30	1	25	31	16	5	35	0	10	26	60	109	36	0	67	12	28	22	0	1	18	12	82	66	110	1	74	31	82	55	39	32	63	28
66	Place-only	8933	Integrated	7885	Random-place	2	10	66	80	2	129	62	209	94	4	1	34	38	3	1	49	17	193	1	0	89	0	0	9	21	184	13	0	1	40	19	0	51	0	109	2	1	14	6	27	4	2	7	16
67	Place-only	8977	Integrated	7897	Random-place	10	19	53	86	5	23	0	180	3	20	11	12	96	4	14	0	1	86	19	38	0	6	3	2	53	18	12	22	58	0	0	122	9	0	17	54	0	2	1	0	81	21	115	17
68	Place-only	9020	Integrated	7908	Random-place	0	0	80	14	0	31	9	124	15	6	0	3	23	67	37	39	9	28	1	1	21	62	42	1	10	15	15	9	0	1	0	0	0	0	19	0	0	60	30	8	194	17	14	102
69	Place-only	9061	Integrated	7917	Random-place	10	68	27	5	7	0	82	1	2	4	94	57	36	0	75	0	6	23	147	7	197	44	9	29	28	25	103	255	0	78	2	58	0	5	4	24	30	47	0	54	1	6	0	18
70	Place-only	9102	Integrated	7926	Random-place	48	4	15	65	2	29	9	31	0	4	52	0	0	2	25	52	29	15	13	47	38	0	7	41	82	15	0	23	296	0	1	59	17	12	11	29	41	51	41	9	134	42	268	28
71	Place-only	9143	Integrated	7935	Random-place	0	6	85	36	6	52	21	36	49	1	2	0	358	1	30	2	9	61	104	0	1	2	26	132	49	7	8	9	64	25	7	2	30	24	7	5	0	1	6	5	73	2	94	0
72	Place-only	9181	Integrated	7944	Random-place	12	18	71	3	44	11	7	148	9	8	83	297	26	25	2	48	45	48	40	0	62	18	2	129	10	0	49	17	0	8	16	16	2	5	137	64	2	0	34	0	0	7	14	11
73	Place-only	9219	Integrated	7952	Random-place	5	68	14	13	21	25	80	36	29	24	9	0	5	0	87	0	0	10	1	43	1	0	0	0	28	0	67	75	63	41	14	0	0	0	0	85	8	15	14	90	6	121	2	44
74	Place-only	9255	Integrated	7959	Random-place	0	1	22	3	18	54	1	40	5	11	0	70	34	167	3	22	68	0	1	6	0	2	1	0	0	7	24	75	38	47	1	5	0	0	1	28	0	23	2	51	8	4	38	67
75	Place-only	9291	Integrated	7965	Random-place	97	0	10	2	57	70	3	0	11	33	0	1	0	0	0	0	0	54	21	47	61	115	16	4	0	13	14	24	196	30	0	57	2	14	9	67	1	64	0	22	14	2	35	12
76	Place-only	9327	Integrated	7969	Random-place	43	223	32	0	13	22	68	58	10	91	23	64	0	25	1	54	1	95	1	17	8	3	0	46	0	51	7	13	0	7	3	0	2	142	32	0	0	1	1	1	66	32	65	2
77	Place-only	9362	Integrated	7972	Random-place	29	4	106	40	53	0	3	33	34	11	116	8	12	0	1	273	11	22	9	14	2	32	0	1	47	11	48	7	14	10	0	1	30	57	66	84	138	0	42	0	1	18	2	64
78	Place-only	9396
79	Place-only	9430
80	Place-only	9464
81	Place-only	9497
82	Place-only	9528
83	Place-only	9559
84	Place-only	9590
85	Place-only	9619
86	Place-only	9647
87	Place-only	9675
88	Place-only	9702
89	Place-only	9729
90	Place-only	9756
91	Place-only	9782
92	Place-only	9808
93	Place-only	9834
94	Place-only	9858
95	Place-only	9882
96	Place-only	9905
97	Place-only	9928
98	Place-only	9950
99	Place-only	9972
100	Place-only	9994
101	Place-only	10016
102	Place-only	10037
103	Place-only	10058
104	Place-only	10079
105	Place-only	10100
106	Place-only	10121
107	Place-only	10142
108	Place-only	10161
109	Place-only	10180
110	Place-only	10199
111	Place-only	10217
112	Place-only	10235
113	Place-only	10253
114	Place-only	10270
115	Place-only	10287
116	Place-only	10304
117	Place-only	10321
118	Place-only	10337
119	Place-only	10353
120	Place-only	10369
121	Place-only	10385
122	Place-only	10401
123	Place-only	10417
124	Place-only	10431
125	Place-only	10445
126	Place-only	10459
127	Place-only	10473
128	Place-only	10487
129	Place-only	10500
130	Place-only	10513
131	Place-only	10526
132	Place-only	10539
133	Place-only	10552
134	Place-only	10565
135	Place-only	10578
136	Place-only	10591
137	Place-only	10603
138	Place-only	10615
139	Place-only	10627
140	Place-only	10639
141	Place-only	10651
142	Place-only	10663
143	Place-only	10674
144	Place-only	10685
145	Place-only	10696
146	Place-only	10707
147	Place-only	10718
148	Place-only	10729
149	Place-only	10740
150	Place-only	10751
151	Place-only	10762
152	Place-only	10773
153	Place-only	10783
154	Place-only	10793
155	Place-only	10803
156	Place-only	10813
157	Place-only	10823
158	Place-only	10833
159	Place-only	10843
160	Place-only	10853
161	Place-only	10863
162	Place-only	10873
163	Place-only	10883
164	Place-only	10893
165	Place-only	10903
166	Place-only	10913
167	Place-only	10923
168	Place-only	10932
169	Place-only	10941
170	Place-only	10950
171	Place-only	10959
172	Place-only	10968
173	Place-only	10977
174	Place-only	10986
175	Place-only	10995
176	Place-only	11004
177	Place-only	11013
178	Place-only	11022
179	Place-only	11031
180	Place-only	11040
181	Place-only	11049
182	Place-only	11057
183	Place-only	11065
184	Place-only	11073
185	Place-only	11081
186	Place-only	11089
187	Place-only	11097
188	Place-only	11105
189	Place-only	11113
190	Place-only	11121
191	Place-only	11129
192	Place-only	11137
193	Place-only	11145
194	Place-only	11153
195	Place-only	11161
196	Place-only	11169
197	Place-only	11177
198	Place-only	11185
199	Place-only	11192
200	Place-only	11199
201	Place-only	11206
202	Place-only	11213
203	Place-only	11220
204	Place-only	11227
205	Place-only	11234
206	Place-only	11241
207	Place-only	11248
208	Place-only	11255
209	Place-only	11262
210	Place-only	11269
211	Place-only	11276
212	Place-only	11283
213	Place-only	11290
214	Place-only	11297
215	Place-only	11303
216	Place-only	11309
217	Place-only	11315
218	Place-only	11321
219	Place-only	11327
220	Place-only	11333
221	Place-only	11339
222	Place-only	11345
223	Place-only	11351
224	Place-only	11357
225	Place-only	11363
226	Place-only	11369
227	Place-only	11375
228	Place-only	11381
229	Place-only	11387
230	Place-only	11393
231	Place-only	11399
232	Place-only	11405
233	Place-only	11411
234	Place-only	11417
235	Place-only	11422
236	Place-only	11427
237	Place-only	11432
238	Place-only	11437
239	Place-only	11442
240	Place-only	11447
241	Place-only	11452
242	Place-only	11457
243	Place-only	11462
244	Place-only	11467
245	Place-only	11472
246	Place-only	11477
247	Place-only	11482
248	Place-only	11487
249	Place-only	11492
250	Place-only	11497
251	Place-only	11502
252	Place-only	11507
253	Place-only	11511
254	Place-only	11515
255	Place-only	11519
256	Place-only	11523
257	Place-only	11527
258	Place-only	11531
259	Place-only	11535
260	Place-only	11539
261	Place-only	11543
262	Place-only	11547
263	Place-only	11551
264	Place-only	11555
265	Place-only	11559
266	Place-only	11563
267	Place-only	11567
268	Place-only	11571
269	Place-only	11575
270	Place-only	11579
271	Place-only	11583
272	Place-only	11587
273	Place-only	11591
274	Place-only	11595
275	Place-only	11599
276	Place-only	11603
277	Place-only	11607
278	Place-only	11611
279	Place-only	11614
280	Place-only	11617
281	Place-only	11620
282	Place-only	11623
283	Place-only	11626
284	Place-only	11629
285	Place-only	11632
286	Place-only	11635
287	Place-only	11638
288	Place-only	11641
289	Place-only	11644
290	Place-only	11647
291	Place-only	11650
292	Place-only	11653
293	Place-only	11656
294	Place-only	11659
295	Place-only	11662
296	Place-only	11665
297	Place-only	11668
298	Place-only	11671
299	Place-only	11674
300	Place-only	11677
301	Place-only	11680
302	Place-only	11683
303	Place-only	11686
304	Place-only	11689
305	Place-only	11692
306	Place-only	11695
307	Place-only	11698
308	Place-only	11701
309	Place-only	11704
310	Place-only	11707
311	Place-only	11710
312	Place-only	11713
313	Place-only	11716
314	Place-only	11719
315	Place-only	11722
316	Place-only	11725
317	Place-only	11728
318	Place-only	11731
319	Place-only	11734
320	Place-only	11736
321	Place-only	11738
322	Place-only	11740
323	Place-only	11742
324	Place-only	11744
325	Place-only	11746
326	Place-only	11748
327	Place-only	11750
328	Place-only	11752
329	Place-only	11754
330	Place-only	11756
331	Place-only	11758
332	Place-only	11760
333	Place-only	11762
334	Place-only	11764
335	Place-only	11766
336	Place-only	11768
337	Place-only	11770
338	Place-only	11772
339	Place-only	11774
340	Place-only	11776
341	Place-only	11778
342	Place-only	11780
343	Place-only	11782
344	Place-only	11784
345	Place-only	11786
346	Place-only	11788
347	Place-only	11790
348	Place-only	11792
349	Place-only	11794
350	Place-only	11796
351	Place-only	11798
352	Place-only	11800
353	Place-only	11802
354	Place-only	11804
355	Place-only	11806
356	Place-only	11808
357	Place-only	11810
358	Place-only	11812
359	Place-only	11814
360	Place-only	11816
361	Place-only	11818
362	Place-only	11820
363	Place-only	11822
364	Place-only	11824
365	Place-only	11826
366	Place-only	11828
367	Place-only	11830
368	Place-only	11832
369	Place-only	11834
370	Place-only	11836
371	Place-only	11838
372	Place-only	11840
373	Place-only	11842
374	Place-only	11844
375	Place-only	11846
376	Place-only	11848
377	Place-only	11850
378	Place-only	11852
379	Place-only	11854
380	Place-only	11856
381	Place-only	11858
382	Place-only	11860
383	Place-only	11862
384	Place-only	11864
385	Place-only	11866
386	Place-only	11868
387	Place-only	11870
388	Place-only	11872
389	Place-only	11874
390	Place-only	11876
391	Place-only	11878
392	Place-only	11880
393	Place-only	11882
394	Place-only	11884
395	Place-only	11886
396	Place-only	11888
397	Place-only	11890
398	Place-only	11892
399	Place-only	11894
400	Place-only	11896
401	Place-only	11898
402	Place-only	11900
403	Place-only	11902
404	Place-only	11904
405	Place-only	11905
406	Place-only	11906
407	Place-only	11907
408	Place-only	11908
409	Place-only	11909
410	Place-only	11910
411	Place-only	11911
412	Place-only	11912
413	Place-only	11913
414	Place-only	11914
415	Place-only	11915
416	Place-only	11916
417	Place-only	11917
418	Place-only	11918
419	Place-only	11919
420	Place-only	11920
421	Place-only	11921
422	Place-only	11922
423	Place-only	11923
424	Place-only	11924
425	Place-only	11925
426	Place-only	11926
427	Place-only	11927
428	Place-only	11928
429	Place-only	11929
430	Place-only	11930
431	Place-only	11931
432	Place-only	11932
433	Place-only	11933
434	Place-only	11934
435	Place-only	11935
436	Place-only	11936
437	Place-only	11937
438	Place-only	11938
439	Place-only	11939
440	Place-only	11940
441	Place-only	11941
442	Place-only	11942
443	Place-only	11943
444	Place-only	11944
445	Place-only	11945
446	Place-only	11946
447	Place-only	11947
448	Place-only	11948
449	Place-only	11949
450	Place-only	11950
451	Place-only	11951
452	Place-only	11952
453	Place-only	11953
454	Place-only	11954
455	Place-only	11955
456	Place-only	11956
457	Place-only	11957
458	Place-only	11958
459	Place-only	11959
460	Place-only	11960
461	Place-only	11961
462	Place-only	11962
463	Place-only	11963
464	Place-only	11964
465	Place-only	11965
466	Place-only	11966
467	Place-only	11967
468	Place-only	11968
469	Place-only	11969
470	Place-only	11970
471	Place-only	11971
472	Place-only	11972
473	Place-only	11973
474	Place-only	11974
475	Place-only	11975
476	Place-only	11976
477	Place-only	11977
478	Place-only	11978
479	Place-only	11979
480	Place-only	11980
481	Place-only	11981
482	Place-only	11982
483	Place-only	11983
484	Place-only	11984
485	Place-only	11985
486	Place-only	11986
487	Place-only	11987
488	Place-only	11988
489	Place-only	11989
490	Place-only	11990
491	Place-only	11991
492	Place-only	11992
493	Place-only	11993
494	Place-only	11994
495	Place-only	11995
496	Place-only	11996
497	Place-only	11997
498	Place-only	11998
499	Place-only	11999
500	Place-only	12000
501	Place-only	12001
502	Place-only	12002
503	Place-only	12003
504	Place-only	12004
505	Place-only	12005
506	Place-only	12006
507	Place-only	12007
508	Place-only	12008
509	Place-only	12009
510	Place-only	12010
511	Place-only	12011
512	Place-only	12012
513	Place-only	12013
514	Place-only	12014
515	Place-only	12015
516	Place-only	12016
517	Place-only	12017
518	Place-only	12018
519	Place-only	12019
520	Place-only	12020
521	Place-only	12021
522	Place-only	12022
523	Place-only	12023
524	Place-only	12024
525	Place-only	12025
526	Place-only	12026
527	Place-only	12027
528	Place-only	12028
529	Place-only	12029
530	Place-only	12030
531	Place-only	12031
532	Place-only	12032
533	Place-only	12033
534	Place-only	12034
535	Place-only	12035
536	Place-only	12036
537	Place-only	12037
538	Place-only	12038
539	Place-only	12039
540	Place-only	12040
541	Place-only	12041
542	Place-only	12042
543	Place-only	12043
544	Place-only	12044
545	Place-only	12045
546	Place-only	12046
547	Place-only	12047
548	Place-only	12048
549	Place-only	12049
550	Place-only	12050
551	Place-only	12051
552	Place-only	12052
553	Place-only	12053
[truncated: 56 more columns]

## Sheet: Figure1f
Count	Scenario	Benefit	Scenario	Benefit	Scenario
1	Place-only	654	Integrated	530	Random_place	Note: For this analysis, we compare the same null model results as in Fig 1e.
2	Place-only	1260	Integrated	1025
3	Place-only	1825	Integrated	1571
4	Place-only	2152	Integrated	1898
5	Place-only	2473	Integrated	2183
6	Place-only	2792	Integrated	2585
7	Place-only	3089	Integrated	2897
8	Place-only	3355	Integrated	3192
9	Place-only	3608	Integrated	3467
10	Place-only	3855	Integrated	3686
11	Place-only	4087	Integrated	3882
12	Place-only	4311	Integrated	4103
13	Place-only	4521	Integrated	4291
14	Place-only	4695	Integrated	4444
15	Place-only	4868	Integrated	4589
16	Place-only	5021	Integrated	4745
17	Place-only	5174	Integrated	4894
18	Place-only	5318	Integrated	5037
19	Place-only	5459	Integrated	5191
20	Place-only	5597	Integrated	5327
21	Place-only	5732	Integrated	5462
22	Place-only	5863	Integrated	5595
23	Place-only	5983	Integrated	5714
24	Place-only	6096	Integrated	5822
25	Place-only	6206	Integrated	5930
26	Place-only	6316	Integrated	6019
27	Place-only	6424	Integrated	6110
28	Place-only	6531	Integrated	6192
29	Place-only	6637	Integrated	6283
30	Place-only	6733	Integrated	6365
31	Place-only	6824	Integrated	6445
32	Place-only	6914	Integrated	6524
33	Place-only	7000	Integrated	6596
34	Place-only	7086	Integrated	6667
35	Place-only	7169	Integrated	6736
36	Place-only	7250	Integrated	6798
37	Place-only	7328	Integrated	6858
38	Place-only	7406	Integrated	6916
39	Place-only	7482	Integrated	6971
40	Place-only	7557	Integrated	7021
41	Place-only	7624	Integrated	7069
42	Place-only	7689	Integrated	7117
43	Place-only	7751	Integrated	7163
44	Place-only	7812	Integrated	7205
45	Place-only	7872	Integrated	7246
46	Place-only	7931	Integrated	7285
47	Place-only	7987	Integrated	7324
48	Place-only	8042	Integrated	7359
49	Place-only	8096	Integrated	7391
50	Place-only	8149	Integrated	7422
51	Place-only	8201	Integrated	7452
52	Place-only	8253	Integrated	7482
53	Place-only	8305	Integrated	7511
54	Place-only	8356	Integrated	7539
55	Place-only	8407	Integrated	7564
56	Place-only	8458	Integrated	7589
57	Place-only	8508	Integrated	7607
58	Place-only	8557	Integrated	7621
59	Place-only	8606	Integrated
60	Place-only	8655	Integrated
61	Place-only	8703	Integrated
62	Place-only	8750	Integrated
63	Place-only	8796	Integrated
64	Place-only	8842	Integrated
65	Place-only	8888	Integrated
66	Place-only	8933	Integrated
67	Place-only	8977	Integrated
68	Place-only	9020	Integrated
69	Place-only	9061	Integrated
70	Place-only	9102	Integrated
71	Place-only	9143	Integrated
72	Place-only	9181	Integrated
73	Place-only	9219	Integrated
74	Place-only	9255	Integrated
75	Place-only	9291	Integrated
76	Place-only	9327	Integrated
77	Place-only	9362	Integrated
78	Place-only	9396	Integrated
79	Place-only	9430	Integrated
80	Place-only	9464	Integrated
81	Place-only	9497	Integrated
82	Place-only	9528	Integrated
83	Place-only	9559	Integrated
84	Place-only	9590	Integrated
85	Place-only	9619	Integrated
86	Place-only	9647	Integrated
87	Place-only	9675	Integrated
88	Place-only	9702	Integrated
89	Place-only	9729	Integrated
90	Place-only	9756	Integrated
91	Place-only	9782	Integrated
92	Place-only	9808	Integrated
93	Place-only	9834	Integrated
94	Place-only	9858	Integrated
95	Place-only	9882	Integrated
96	Place-only	9905	Integrated
97	Place-only	9928	Integrated
98	Place-only	9950	Integrated
99	Place-only	9972	Integrated
100	Place-only	9994	Integrated
101	Place-only	10016	Integrated
102	Place-only	10037	Integrated
103	Place-only	10058	Integrated
104	Place-only	10079	Integrated
105	Place-only	10100	Integrated
106	Place-only	10121	Integrated
107	Place-only	10142	Integrated
108	Place-only	10161	Integrated
109	Place-only	10180	Integrated
110	Place-only	10199	Integrated
111	Place-only	10217	Integrated
112	Place-only	10235	Integrated
113	Place-only	10253	Integrated
114	Place-only	10270	Integrated
115	Place-only	10287	Integrated
116	Place-only	10304	Integrated
117	Place-only	10321	Integrated
118	Place-only	10337	Integrated
119	Place-only	10353	Integrated
120	Place-only	10369	Integrated
121	Place-only	10385	Integrated
122	Place-only	10401	Integrated
123	Place-only	10417	Integrated
124	Place-only	10431	Integrated
125	Place-only	10445	Integrated
126	Place-only	10459	Integrated
127	Place-only	10473	Integrated
128	Place-only	10487	Integrated
129	Place-only	10500	Integrated
130	Place-only	10513	Integrated
131	Place-only	10526	Integrated
132	Place-only	10539	Integrated
133	Place-only	10552	Integrated
134	Place-only	10565	Integrated
135	Place-only	10578	Integrated
136	Place-only	10591	Integrated
137	Place-only	10603	Integrated
138	Place-only	10615	Integrated
139	Place-only	10627	Integrated
140	Place-only	10639	Integrated
141	Place-only	10651	Integrated
142	Place-only	10663	Integrated
143	Place-only	10674	Integrated
144	Place-only	10685	Integrated
145	Place-only	10696	Integrated
146	Place-only	10707	Integrated
147	Place-only	10718	Integrated
148	Place-only	10729	Integrated
149	Place-only	10740	Integrated
150	Place-only	10751	Integrated
151	Place-only	10762	Integrated
152	Place-only	10773	Integrated
153	Place-only	10783	Integrated
154	Place-only	10793	Integrated
155	Place-only	10803	Integrated
156	Place-only	10813	Integrated
157	Place-only	10823	Integrated
158	Place-only	10833	Integrated
159	Place-only	10843	Integrated
160	Place-only	10853	Integrated
161	Place-only	10863	Integrated
162	Place-only	10873	Integrated
163	Place-only	10883	Integrated
164	Place-only	10893	Integrated
165	Place-only	10903	Integrated
166	Place-only	10913	Integrated
167	Place-only	10923	Integrated
168	Place-only	10932	Integrated
169	Place-only	10941	Integrated
170	Place-only	10950	Integrated
171	Place-only	10959	Integrated
172	Place-only	10968	Integrated
173	Place-only	10977	Integrated
174	Place-only	10986	Integrated
175	Place-only	10995	Integrated
176	Place-only	11004	Integrated
177	Place-only	11013	Integrated
178	Place-only	11022	Integrated
179	Place-only	11031	Integrated
180	Place-only	11040	Integrated
181	Place-only	11049	Integrated
182	Place-only	11057	Integrated
183	Place-only	11065	Integrated
184	Place-only	11073	Integrated
185	Place-only	11081	Integrated
186	Place-only	11089	Integrated
187	Place-only	11097	Integrated
188	Place-only	11105	Integrated
189	Place-only	11113	Integrated
190	Place-only	11121	Integrated
191	Place-only	11129	Integrated
192	Place-only	11137	Integrated
193	Place-only	11145	Integrated
194	Place-only	11153	Integrated
195	Place-only	11161	Integrated
196	Place-only	11169	Integrated
197	Place-only	11177	Integrated
198	Place-only	11185	Integrated
199	Place-only	11192	Integrated
200	Place-only	11199	Integrated
201	Place-only	11206	Integrated
202	Place-only	11213	Integrated
203	Place-only	11220	Integrated
204	Place-only	11227	Integrated
205	Place-only	11234	Integrated
206	Place-only	11241	Integrated
207	Place-only	11248	Integrated
208	Place-only	11255	Integrated
209	Place-only	11262	Integrated
210	Place-only	11269	Integrated
211	Place-only	11276	Integrated
212	Place-only	11283	Integrated
213	Place-only	11290	Integrated
214	Place-only	11297	Integrated
215	Place-only	11303	Integrated
216	Place-only	11309	Integrated
217	Place-only	11315	Integrated
218	Place-only	11321	Integrated
219	Place-only	11327	Integrated
220	Place-only	11333	Integrated
221	Place-only	11339	Integrated
222	Place-only	11345	Integrated
223	Place-only	11351	Integrated
224	Place-only	11357	Integrated
225	Place-only	11363	Integrated
226	Place-only	11369	Integrated
227	Place-only	11375	Integrated
228	Place-only	11381	Integrated
229	Place-only	11387	Integrated
230	Place-only	11393	Integrated
231	Place-only	11399	Integrated
232	Place-only	11405	Integrated
233	Place-only	11411	Integrated
234	Place-only	11417	Integrated
235	Place-only	11422	Integrated
236	Place-only	11427	Integrated
237	Place-only	11432	Integrated
238	Place-only	11437	Integrated
239	Place-only	11442	Integrated
240	Place-only	11447	Integrated
241	Place-only	11452	Integrated
242	Place-only	11457	Integrated
243	Place-only	11462	Integrated
244	Place-only	11467	Integrated
245	Place-only	11472	Integrated
246	Place-only	11477	Integrated
247	Place-only	11482	Integrated
248	Place-only	11487	Integrated
249	Place-only	11492	Integrated
250	Place-only	11497	Integrated
251	Place-only	11502	Integrated
252	Place-only	11507	Integrated
253	Place-only	11511	Integrated
254	Place-only	11515	Integrated
255	Place-only	11519	Integrated
256	Place-only	11523	Integrated
257	Place-only	11527	Integrated
258	Place-only	11531	Integrated
259	Place-only	11535	Integrated
260	Place-only	11539	Integrated
261	Place-only	11543	Integrated
262	Place-only	11547	Integrated
263	Place-only	11551	Integrated
264	Place-only	11555	Integrated
265	Place-only	11559	Integrated
266	Place-only	11563	Integrated
267	Place-only	11567	Integrated
268	Place-only	11571	Integrated
269	Place-only	11575	Integrated
270	Place-only	11579	Integrated
271	Place-only	11583	Integrated
272	Place-only	11587	Integrated
273	Place-only	11591	Integrated
274	Place-only	11595	Integrated
275	Place-only	11599	Integrated
276	Place-only	11603	Integrated
277	Place-only	11607	Integrated
278	Place-only	11611	Integrated
279	Place-only	11614	Integrated
280	Place-only	11617	Integrated
281	Place-only	11620	Integrated
282	Place-only	11623	Integrated
283	Place-only	11626	Integrated
284	Place-only	11629	Integrated
285	Place-only	11632	Integrated
286	Place-only	11635	Integrated
287	Place-only	11638	Integrated
288	Place-only	11641	Integrated
289	Place-only	11644	Integrated
290	Place-only	11647	Integrated
291	Place-only	11650	Integrated
292	Place-only	11653	Integrated
293	Place-only	11656	Integrated
294	Place-only	11659	Integrated
295	Place-only	11662	Integrated
296	Place-only	11665	Integrated
297	Place-only	11668	Integrated
298	Place-only	11671	Integrated
299	Place-only	11674	Integrated
300	Place-only	11677	Integrated
301	Place-only	11680	Integrated
302	Place-only	11683	Integrated
303	Place-only	11686	Integrated
304	Place-only	11689	Integrated
305	Place-only	11692	Integrated
306	Place-only	11695	Integrated
307	Place-only	11698	Integrated
308	Place-only	11701	Integrated
309	Place-only	11704	Integrated
310	Place-only	11707	Integrated
311	Place-only	11710	Integrated
312	Place-only	11713	Integrated
313	Place-only	11716	Integrated
314	Place-only	11719	Integrated
315	Place-only	11722	Integrated
316	Place-only	11725	Integrated
317	Place-only	11728	Integrated
318	Place-only	11731	Integrated
319	Place-only	11734	Integrated
320	Place-only	11736	Integrated
321	Place-only	11738	Integrated
322	Place-only	11740	Integrated
323	Place-only	11742	Integrated
324	Place-only	11744	Integrated
325	Place-only	11746	Integrated
326	Place-only	11748	Integrated
327	Place-only	11750	Integrated
328	Place-only	11752	Integrated
329	Place-only	11754	Integrated
330	Place-only	11756	Integrated
331	Place-only	11758	Integrated
332	Place-only	11760	Integrated
333	Place-only	11762	Integrated
334	Place-only	11764	Integrated
335	Place-only	11766	Integrated
336	Place-only	11768	Integrated
337	Place-only	11770	Integrated
338	Place-only	11772	Integrated
339	Place-only	11774	Integrated
340	Place-only	11776	Integrated
341	Place-only	11778	Integrated
342	Place-only	11780	Integrated
343	Place-only	11782	Integrated
344	Place-only	11784	Integrated
345	Place-only	11786	Integrated
346	Place-only	11788	Integrated
347	Place-only	11790	Integrated
348	Place-only	11792	Integrated
349	Place-only	11794	Integrated
350	Place-only	11796	Integrated
351	Place-only	11798	Integrated
352	Place-only	11800	Integrated
353	Place-only	11802	Integrated
354	Place-only	11804	Integrated
355	Place-only	11806	Integrated
356	Place-only	11808	Integrated
357	Place-only	11810	Integrated
358	Place-only	11812	Integrated
359	Place-only	11814	Integrated
360	Place-only	11816	Integrated
361	Place-only	11818	Integrated
362	Place-only	11820	Integrated
363	Place-only	11822	Integrated
364	Place-only	11824	Integrated
365	Place-only	11826	Integrated
366	Place-only	11828	Integrated
367	Place-only	11830	Integrated
368	Place-only	11832	Integrated
369	Place-only	11834	Integrated
370	Place-only	11836	Integrated
371	Place-only	11838	Integrated
372	Place-only	11840	Integrated
373	Place-only	11842	Integrated
374	Place-only	11844	Integrated
375	Place-only	11846	Integrated
376	Place-only	11848	Integrated
377	Place-only	11850	Integrated
378	Place-only	11852	Integrated
379	Place-only	11854	Integrated
380	Place-only	11856	Integrated
381	Place-only	11858	Integrated
382	Place-only	11860	Integrated
383	Place-only	11862	Integrated
384	Place-only	11864	Integrated
385	Place-only	11866	Integrated
386	Place-only	11868	Integrated
387	Place-only	11870	Integrated
388	Place-only	11872	Integrated
389	Place-only	11874	Integrated
390	Place-only	11876	Integrated
391	Place-only	11878	Integrated
392	Place-only	11880	Integrated
393	Place-only	11882	Integrated
394	Place-only	11884	Integrated
395	Place-only	11886	Integrated
396	Place-only	11888	Integrated
397	Place-only	11890	Integrated
398	Place-only	11892	Integrated
399	Place-only	11894	Integrated
400	Place-only	11896	Integrated
401	Place-only	11898	Integrated
402	Place-only	11900	Integrated
403	Place-only	11902	Integrated
404	Place-only	11904	Integrated
405	Place-only	11905	Integrated
406	Place-only	11906	Integrated
407	Place-only	11907	Integrated
408	Place-only	11908	Integrated
409	Place-only	11909	Integrated
410	Place-only	11910	Integrated
411	Place-only	11911	Integrated
412	Place-only	11912	Integrated
413	Place-only	11913	Integrated
414	Place-only	11914	Integrated
415	Place-only	11915	Integrated
416	Place-only	11916	Integrated
417	Place-only	11917	Integrated
418	Place-only	11918	Integrated
419	Place-only	11919	Integrated
420	Place-only	11920	Integrated
421	Place-only	11921	Integrated
422	Place-only	11922	Integrated
423	Place-only	11923	Integrated
424	Place-only	11924	Integrated
425	Place-only	11925	Integrated
426	Place-only	11926	Integrated
427	Place-only	11927	Integrated
428	Place-only	11928	Integrated
429	Place-only	11929	Integrated
430	Place-only	11930	Integrated
431	Place-only	11931	Integrated
432	Place-only	11932	Integrated
433	Place-only	11933	Integrated
434	Place-only	11934	Integrated
435	Place-only	11935	Integrated
436	Place-only	11936	Integrated
437	Place-only	11937	Integrated
438	Place-only	11938	Integrated
439	Place-only	11939	Integrated
440	Place-only	11940	Integrated
441	Place-only	11941	Integrated
442	Place-only	11942	Integrated
443	Place-only	11943	Integrated
444	Place-only	11944	Integrated
445	Place-only	11945	Integrated
446	Place-only	11946	Integrated
447	Place-only	11947	Integrated
448	Place-only	11948	Integrated
449	Place-only	11949	Integrated
450	Place-only	11950	Integrated
451	Place-only	11951	Integrated
452	Place-only	11952	Integrated
453	Place-only	11953	Integrated
454	Place-only	11954	Integrated
455	Place-only	11955	Integrated
456	Place-only	11956	Integrated
457	Place-only	11957	Integrated
458	Place-only	11958	Integrated
459	Place-only	11959	Integrated
460	Place-only	11960	Integrated
461	Place-only	11961	Integrated
462	Place-only	11962	Integrated
463	Place-only	11963	Integrated
464	Place-only	11964	Integrated
465	Place-only	11965	Integrated
466	Place-only	11966	Integrated
467	Place-only	11967	Integrated
468	Place-only	11968	Integrated
469	Place-only	11969	Integrated
470	Place-only	11970	Integrated
471	Place-only	11971	Integrated
472	Place-only	11972	Integrated
473	Place-only	11973	Integrated
474	Place-only	11974	Integrated
475	Place-only	11975	Integrated
476	Place-only	11976	Integrated
477	Place-only	11977	Integrated
478	Place-only	11978	Integrated
479	Place-only	11979	Integrated
480	Place-only	11980	Integrated
481	Place-only	11981	Integrated
482	Place-only	11982	Integrated
483	Place-only	11983	Integrated
484	Place-only	11984	Integrated
485	Place-only	11985	Integrated
486	Place-only	11986	Integrated
487	Place-only	11987	Integrated
488	Place-only	11988	Integrated
489	Place-only	11989	Integrated
490	Place-only	11990	Integrated
491	Place-only	11991	Integrated
492	Place-only	11992	Integrated
493	Place-only	11993	Integrated
494	Place-only	11994	Integrated
495	Place-only	11995	Integrated
496	Place-only	11996	Integrated
497	Place-only	11997	Integrated
498	Place-only	11998	Integrated
499	Place-only	11999	Integrated
500	Place-only	12000	Integrated
501	Place-only	12001	Integrated
502	Place-only	12002	Integrated
503	Place-only	12003	Integrated
504	Place-only	12004	Integrated
505	Place-only	12005	Integrated
506	Place-only	12006	Integrated
507	Place-only	12007	Integrated
508	Place-only	12008	Integrated
509	Place-only	12009	Integrated
510	Place-only	12010	Integrated
511	Place-only	12011	Integrated
512	Place-only	12012	Integrated
513	Place-only	12013	Integrated
514	Place-only	12014	Integrated
515	Place-only	12015	Integrated
516	Place-only	12016	Integrated
517	Place-only	12017	Integrated
518	Place-only	12018	Integrated
519	Place-only	12019	Integrated
520	Place-only	12020	Integrated
521	Place-only	12021	Integrated
522	Place-only	12022	Integrated
523	Place-only	12023	Integrated
524	Place-only	12024	Integrated
525	Place-only	12025	Integrated
526	Place-only	12026	Integrated
527	Place-only	12027	Integrated
528	Place-only	12028	Integrated
529	Place-only	12029	Integrated
530	Place-only	12030	Integrated
531	Place-only	12031	Integrated
532	Place-only	12032	Integrated
533	Place-only	12033	Integrated
534	Place-only	12034	Integrated
535	Place-only	12035	Integrated
536	Place-only	12036	Integrated
537	Place-only	12037	Integrated
538	Place-only	12038	Integrated
539	Place-only	12039	Integrated
540	Place-only	12040	Integrated
541	Place-only	12041	Integrated
542	Place-only	12042	Integrated
543	Place-only	12043	Integrated
544	Place-only	12044	Integrated
545	Place-only	12045	Integrated
546	Place-only	12046	Integrated
547	Place-only	12047	Integrated
548	Place-only	12048	Integrated
549	Place-only	12049	Integrated
550	Place-only	12050	Integrated
551	Place-only	12051	Integrated
552	Place-only	12052	Integrated
553	Place-only	12053	Integrated

## Sheet: Figure1g
Count	Scenario	Benefit	Scenario	Benefit	Scenario	Benefit	Benefit	Benefit	Benefit	Benefit	Benefit	Benefit	Benefit	Benefit	Benefit	Benefit	Benefit	Benefit	Benefit	Benefit	Benefit	Benefit	Benefit	Benefit	Benefit	Benefit	Benefit	Benefit	Benefit	Benefit	Benefit	Benefit	Benefit	Benefit	Benefit	Benefit	Benefit	Benefit	Benefit	Benefit	Benefit	Benefit	Benefit	Benefit	Benefit	Benefit	Benefit	Benefit	Benefit
1	Place-only	654	Integrated	533	Random-place	78	95	35	63	60	77	23	169	261	204	137	117	24	522	78	26	40	18	98	86	267	43	83	53	65	47	26	136	91	63	43	467	130	86	405	71	606	43	57	43	292	475	128	90
2	Place-only	1260	Integrated	1045	Random-place	34	53	32	110	22	102	1	83	401	82	23	493	64	130	81	447	22	30	59	79	465	17	34	17	69	86	293	23	382	44	32	449	25	50	195	6	51	30	120	21	104	231	449	284
3	Place-only	1781	Integrated	1564	Random-place	337	379	421	16	35	113	155	162	34	20	94	8	141	47	3	163	12	118	62	25	113	410	52	1	326	19	483	19	50	18	231	90	24	308	221	10	55	22	448	11	36	63	307	30
4	Place-only	2108	Integrated	1879	Random-place	53	16	116	11	36	35	57	350	20	12	391	18	19	57	256	253	5	18	453	121	36	30	63	103	92	10	36	11	62	4	573	20	13	29	44	104	17	76	478	164	274	106	37	17
5	Place-only	2422	Integrated	2166	Random-place	354	57	76	7	21	450	322	351	13	21	27	480	110	13	175	15	132	419	15	24	20	17	135	424	121	198	95	19	484	17	170	71	6	87	383	21	72	1	127	1	52	19	29	10
6	Place-only	2733	Integrated	2474	Random-place	15	3	7	174	427	13	176	6	75	0	11	71	8	68	14	40	171	11	587	19	71	16	339	207	12	51	26	9	65	0	371	5	330	10	59	24	8	5	42	333	19	124	154	34
7	Place-only	3030	Integrated	2735	Random-place	504	13	16	4	11	68	11	56	13	3	266	309	82	11	22	4	21	29	267	53	7	474	1	187	164	26	10	4	10	18	20	19	19	172	98	195	19	9	22	24	508	91	20	57
8	Place-only	3316	Integrated	3001	Random-place	1	187	55	15	6	8	53	480	6	54	93	33	71	3	8	11	11	22	26	134	127	27	210	0	4	77	3	2	155	91	98	7	108	9	340	425	22	32	413	9	10	138	16	241
9	Place-only	3570	Integrated	3313	Random-place	48	358	12	15	4	123	47	20	40	394	4	74	25	92	337	60	471	21	1	4	4	36	42	173	11	9	104	102	5	392	20	79	73	45	50	207	92	5	20	15	5	46	7	232
10	Place-only	3818	Integrated	3551	Random-place	0	46	92	401	15	37	6	79	57	8	11	25	350	2	28	3	2	129	31	40	3	94	50	68	20	6	76	58	4	17	161	15	73	277	25	19	9	413	237	502	82	26	54	7
11	Place-only	4050	Integrated	3742	Random-place	355	27	332	83	143	7	354	32	165	183	1	227	3	225	16	6	452	16	52	432	66	62	17	44	4	10	623	1	25	0	16	1	11	10	20	114	0	0	69	7	1	141	0	3
12	Place-only	4274	Integrated	3927	Random-place	21	9	2	12	43	15	26	14	215	23	2	422	7	6	75	1	488	215	0	3	0	2	7	91	388	0	3	0	12	0	2	42	478	3	44	144	13	0	2	4	17	377	383	4
13	Place-only	4466	Integrated	4153	Random-place	1	2	34	123	402	1	1	5	124	0	77	6	2	7	7	94	15	1	6	1	4	224	69	1	83	11	178	0	88	318	0	54	26	50	2	72	16	128	14	0	1	9	179	489
14	Place-only	4654	Integrated	4325	Random-place	25	0	2	0	0	7	35	3	3	116	12	67	7	7	32	63	110	121	192	1	6	1	2	2	380	4	101	404	6	398	11	104	1	0	11	6	349	7	57	47	288	296	8	110
15	Place-only	4826	Integrated	4502	Random-place	7	5	0	125	1	3	56	157	0	0	0	10	153	3	59	133	0	2	1	49	178	95	1	4	8	282	54	28	32	231	44	174	85	471	6	1	1	15	1	19	77	2	39	164
16	Place-only	4982	Integrated	4656	Random-place	5	94	8	2	10	79	175	56	99	169	26	4	214	358	7	4	2	17	3	32	60	4	15	33	4	263	34	0	57	89	5	3	186	1	7	2	3	2	1	22	108	123	5	38
17	Place-only	5136	Integrated	4909	Random-place	4	215	75	23	59	17	26	239	27	1	0	9	0	116	486	85	9	42	78	0	16	466	0	55	65	264	16	131	10	9	0	8	0	1	66	94	2	3	0	254	5	2	201	32
18	Place-only	5285	Integrated	5028	Random-place	8	8	3	2	1	332	55	7	4	47	10	124	3	167	1	1	11	10	0	136	479	42	5	32	0	24	0	0	0	51	7	132	13	8	1	4	186	52	70	72	32	60	150	2
19	Place-only	5426	Integrated	5140	Random-place	0	87	463	111	111	8	2	20	37	7	0	7	204	85	105	111	4	4	22	1	202	5	0	132	51	0	140	170	8	18	68	167	40	92	5	70	69	8	4	171	3	3	104	227
20	Place-only	5562	Integrated	5273	Random-place	62	1	5	11	1	1	1	112	93	228	5	79	44	7	4	0	15	9	235	187	141	0	0	73	1	0	28	27	150	5	0	72	0	6	8	10	9	30	2	1	10	0	95	39
21	Place-only	5694	Integrated	5370	Random-place	0	8	15	1	45	25	197	3	9	17	3	32	0	0	29	172	2	1	220	2	14	1	2	42	0	410	39	1	1	51	3	213	127	1	235	385	4	86	51	392	9	9	89	1
22	Place-only	5824	Integrated	5462	Random-place	384	317	4	163	69	49	1	6	9	31	136	0	10	0	422	0	180	126	103	2	4	97	85	49	40	4	12	68	331	89	125	42	1	289	23	52	5	1	70	7	2	59	0	3
23	Place-only	5940	Integrated	5548	Random-place	25	4	1	41	1	278	1	0	1	359	132	1	2	1	2	54	214	44	4	7	252	5	0	98	321	34	16	115	4	332	3	315	2	0	26	167	18	0	1	0	5	1	168	0
24	Place-only	6052	Integrated	5639	Random-place	12	12	1	119	170	1	46	51	0	0	10	116	2	2	0	2	10	0	132	42	36	181	7	13	2	3	21	16	4	14	2	0	27	7	7	465	95	3	55	0	18	0	33	45
25	Place-only	6164	Integrated	5722	Random-place	117	47	160	445	0	20	0	13	0	8	60	6	83	8	122	3	42	22	0	401	77	2	269	378	12	293	2	3	261	40	18	143	141	88	0	1	34	2	74	7	1	0	0	1
26	Place-only	6256	Integrated	5798	Random-place	18	279	54	55	255	1	201	9	197	3	1	198	8	0	5	4	0	165	26	1	10	30	82	3	441	0	3	141	1	2	9	26	13	20	1	3	0	85	4	23	0	16	214	0
27	Place-only	6348	Integrated	5882	Random-place	309	6	0	4	0	9	85	215	0	0	2	2	18	61	11	7	5	15	1	151	0	1	0	20	1	1	1	0	53	182	9	2	105	0	2	66	0	0	4	145	0	26	4	228
28	Place-only	6438	Integrated	5954	Random-place	0	0	2	2	0	0	4	70	42	0	0	148	32	0	21	2	1	0	0	0	4	0	1	71	2	9	0	0	4	7	148	30	13	41	0	42	150	0	7	1	0	0	90	0
29	Place-only	6528	Integrated	6019	Random-place	12	121	176	1	28	32	1	3	4	64	7	114	57	2	85	4	0	6	1	1	0	47	22	41	107	202	2	0	23	0	0	5	43	16	0	0	0	1	0	0	149	44	164	38
30	Place-only	6615	Integrated	6163	Random-place	26	232	0	0	9	394	61	106	0	30	0	40	13	280	66	44	2	19	0	0	0	0	2	37	2	46	0	5	95	8	8	1	2	0	0	5	6	0	130	0	15	12	1	45
31	Place-only	6702	Integrated	6225	Random-place	171	0	1	18	1	16	0	7	3	8	2	0	0	2	241	0	0	37	2	103	4	19	1	5	3	41	0	2	171	132	0	1	1	95	15	240	1	51	0	8	210	1	45	39
32	Place-only	6780	Integrated	6286	Random-place	4	79	3	55	5	34	3	45	3	0	1	22	1	81	0	0	17	3	0	24	10	0	307	1	1	0	2	272	248	76	0	26	2	3	1	3	1	0	2	8	0	9	8	0
33	Place-only	6856	Integrated	6433	Random-place	153	75	6	3	0	325	38	2	4	6	73	0	0	4	0	51	142	1	161	1	0	2	72	17	55	0	14	322	6	36	202	122	19	0	0	3	0	0	26	81	2	27	0	1
34	Place-only	6927	Integrated	6492	Random-place	0	4	0	0	315	14	394	15	0	117	0	0	91	1	246	0	153	1	11	0	0	0	0	418	26	0	1	0	10	19	0	1	0	2	0	0	171	7	80	50	204	304	0	38
35	Place-only	6993	Integrated	6550	Random-place	2	2	1	0	5	1	0	75	2	6	1	35	4	340	21	32	29	1	115	18	5	2	0	1	163	41	1	0	9	143	129	39	3	1	91	8	39	463	5	1	2	2	93	0
36	Place-only	7059	Integrated	6607	Random-place	160	9	0	245	0	0	2	3	5	2	93	128	2	2	0	449	2	11	53	101	2	1	245	8	0	3	0	1	77	21	1	1	0	0	107	10	45	18	0	66	75	1	6	38
37	Place-only	7124	Integrated	6663	Random-place	2	4	26	7	3	70	203	2	15	0	455	0	3	0	1	234	4	24	3	1	0	1	2	0	2	0	1	3	0	5	14	21	60	10	1	2	112	2	109	0	12	1	45	0
38	Place-only	7189	Integrated	6719	Random-place	0	4	43	2	40	0	0	5	2	0	0	53	137	6	89	1	30	289	4	24	0	0	88	77	89	114	0	1	0	151	26	1	0	2	0	0	2	57	4	173	1	0	0	8
39	Place-only	7251	Integrated	6772	Random-place	2	3	0	1	27	24	1	2	2	152	1	18	1	0	14	1	1	1	3	374	0	326	0	9	15	48	0	296	0	0	60	0	178	0	241	53	330	27	0	0	2	0	257	2
40	Place-only	7312	Integrated	6820	Random-place	9	1	118	0	34	0	5	3	1	6	84	0	1	112	0	23	313	21	17	7	46	395	1	10	0	132	33	3	17	24	66	0	2	3	2	0	66	0	14	10	39	6	9	11
41	Place-only	7372	Integrated	6862	Random-place	0	3	0	0	0	0	0	0	221	0	0	0	2	57	17	0	64	1	0	12	138	0	1	1	2	25	1	1	72	0	18	1	207	0	0	114	0	0	33	0	15	63	0	6
42	Place-only	7429	Integrated	6912	Random-place	29	1	0	54	0	0	2	1	37	2	443	2	160	1	0	28	36	0	0	6	6	169	25	4	0	44	28	6	0	115	2	0	4	0	126	23	17	0	0	1	20	141	1	1
43	Place-only	7486	Integrated	6950	Random-place	119	7	0	10	38	2	0	0	43	100	4	1	94	62	24	3	0	12	0	3	1	1	0	188	1	0	34	1	121	0	74	2	348	0	0	0	3	1	8	68	45	139	277	1
44	Place-only	7542	Integrated	6983	Random-place	0	25	5	29	0	92	22	0	24	0	155	56	0	15	51	2	1	6	0	1	2	0	159	5	0	0	14	278	1	0	8	157	0	77	129	0	50	52	10	144	7	6	33	72
45	Place-only	7598	Integrated	7010	Random-place	3	0	493	3	0	79	3	104	0	3	109	6	60	0	128	0	0	0	157	1	1	129	4	0	44	0	2	5	1	52	0	0	0	27	65	7	4	447	38	14	35	2	92	0
46	Place-only	7651	Integrated	7036	Random-place	178	62	0	52	0	170	6	6	1	18	2	3	9	70	0	339	5	0	0	0	14	0	79	0	1	0	1	73	93	0	0	8	0	43	37	1	0	0	0	0	128	2	0	0
47	Place-only	7702	Integrated	7061	Random-place	0	0	145	316	0	47	0	30	0	11	165	0	0	0	7	27	0	1	342	0	0	1	1	1	114	0	2	2	12	5	4	1	13	1	0	1	0	1	10	93	89	12	0	27
48	Place-only	7753	Integrated	7085	Random-place	69	9	10	0	1	0	2	260	7	0	5	0	0	126	197	2	52	7	0	162	3	0	0	6	10	11	28	1	0	29	2	369	0	103	7	21	72	73	2	0	0	41	0	2
49	Place-only	7803	Integrated	7117	Random-place	0	36	93	0	1	4	20	176	2	24	1	1	2	22	1	0	222	1	10	73	1	23	0	50	25	0	0	0	8	3	0	10	0	147	76	89	0	0	0	1	146	2	41	0
50	Place-only	7852	Integrated	7140	Random-place	0	1	269	5	27	3	179	0	303	43	0	28	18	17	22	4	0	1	11	0	36	1	43	0	7	0	1	62	47	0	0	89	0	0	3	37	35	0	0	1	44	5	0	33
51	Place-only	7900	Integrated	7159	Random-place	27	124	0	5	0	17	3	1	0	1	0	29	3	3	5	22	161	60	1	2	0	64	25	0	0	2	0	28	85	0	36	0	1	68	180	0	0	0	0	1	1	173	50	2
52	Place-only	7948	Integrated	7177	Random-place	8	1	1	269	40	0	1	45	1	4	30	0	0	0	17	0	0	46	0	0	7	0	1	42	0	72	0	0	0	101	35	0	9	3	1	0	45	25	2	110	53	2	168	73
53	Place-only	7994	Integrated	7193	Random-place	2	0	0	0	56	17	7	0	0	2	0	39	0	76	16	0	1	20	0	5	5	0	134	0	79	1	5	21	1	3	0	22	2	11	3	1	144	0	11	0	2	141	16	0
54	Place-only	8040	Integrated	7206	Random-place	0	95	24	1	0	27	0	0	12	1	0	27	0	2	0	0	0	43	0	1	1	0	159	2	0	5	133	0	0	1	2	431	14	106	7	94	0	0	30	4	0	24	0	170
55	Place-only	8086	Integrated	7235	Random-place	6	0	1	294	0	17	4	0	331	0	0	18	40	1	12	33	4	120	0	8	8	4	5	1	1	0	45	7	0	0	0	2	18	0	0	1	0	22	0	5	0	0	0	163
56	Place-only	8130	Integrated	7244	Random-place	0	2	0	26	0	48	1	270	128	0	4	12	0	138	57	0	0	95	21	5	3	14	0	0	16	14	0	0	107	20	45	8	3	130	4	16	0	144	1	1	3	7	0	0
57	Place-only	8172	Integrated	7250	Random-place	0	218	120	43	2	72	1	0	2	0	0	0	0	37	60	1	48	0	8	0	0	1	1	9	5	29	33	0	0	38	1	16	0	4	31	129	1	157	0	2	210	22	0	8
58	Place-only	8213	Integrated	7255	Random-place	0	1	16	69	0	1	74	2	38	25	0	2	471	25	1	334	63	55	32	5	38	15	2	0	29	0	0	14	0	0	2	0	95	5	0	0	1	0	2	29	297	3	158	0
59	Place-only	8253	Integrated	7259	Random-place	3	14	0	11	132	4	2	7	1	128	18	153	26	0	1	1	3	22	63	2	7	0	0	0	0	0	4	3	18	0	0	36	0	13	31	106	0	18	0	86	12	0	5	154
60	Place-only	8292	Integrated	7263	Random-place	43	0	0	5	0	0	14	65	0	1	0	1	0	166	0	13	0	0	1	6	0	11	0	216	66	1	128	0	0	0	42	0	0	8	3	0	0	124	11	0	185	0	1	7
61	Place-only	8328	Integrated	7266	Random-place	68	0	0	1	0	2	80	39	0	2	3	3	41	1	7	1	27	2	22	0	2	36	310	7	33	33	85	4	103	0	0	0	104	1	50	13	128	0	0	1	0	1	113	35
62	Place-only	8363	Integrated	7269	Random-place	32	0	0	0	36	2	0	1	171	86	0	15	2	0	0	35	0	0	6	35	84	19	0	239	0	6	0	40	72	0	0	0	1	2	129	0	0	4	15	0	0	0	150	23
63	Place-only	8396
64	Place-only	8427
65	Place-only	8457
66	Place-only	8487
67	Place-only	8517
68	Place-only	8543
69	Place-only	8569
70	Place-only	8594
71	Place-only	8618
72	Place-only	8642
73	Place-only	8666
74	Place-only	8689
75	Place-only	8712
76	Place-only	8734
77	Place-only	8756
78	Place-only	8777
79	Place-only	8798
80	Place-only	8818
81	Place-only	8838
82	Place-only	8858
83	Place-only	8877
84	Place-only	8896
85	Place-only	8915
86	Place-only	8933
87	Place-only	8950
88	Place-only	8967
89	Place-only	8984
90	Place-only	9000
91	Place-only	9016
92	Place-only	9032
93	Place-only	9048
94	Place-only	9064
95	Place-only	9080
96	Place-only	9094
97	Place-only	9108
98	Place-only	9122
99	Place-only	9136
100	Place-only	9149
101	Place-only	9162
102	Place-only	9175
103	Place-only	9188
104	Place-only	9201
105	Place-only	9214
106	Place-only	9226
107	Place-only	9238
108	Place-only	9250
109	Place-only	9262
110	Place-only	9273
111	Place-only	9284
112	Place-only	9295
113	Place-only	9306
114	Place-only	9316
115	Place-only	9326
116	Place-only	9336
117	Place-only	9346
118	Place-only	9356
119	Place-only	9366
120	Place-only	9376
121	Place-only	9386
122	Place-only	9395
123	Place-only	9404
124	Place-only	9412
125	Place-only	9420
126	Place-only	9428
127	Place-only	9436
128	Place-only	9444
129	Place-only	9452
130	Place-only	9460
131	Place-only	9468
132	Place-only	9475
133	Place-only	9482
134	Place-only	9489
135	Place-only	9496
136	Place-only	9502
137	Place-only	9508
138	Place-only	9514
139	Place-only	9520
140	Place-only	9526
141	Place-only	9532
142	Place-only	9538
143	Place-only	9544
144	Place-only	9550
145	Place-only	9556
146	Place-only	9562
147	Place-only	9567
148	Place-only	9572
149	Place-only	9577
150	Place-only	9582
151	Place-only	9587
152	Place-only	9592
153	Place-only	9597
154	Place-only	9602
155	Place-only	9606
156	Place-only	9610
157	Place-only	9614
158	Place-only	9618
159	Place-only	9622
160	Place-only	9626
161	Place-only	9630
162	Place-only	9634
163	Place-only	9637
164	Place-only	9640
165	Place-only	9643
166	Place-only	9646
167	Place-only	9649
168	Place-only	9652
169	Place-only	9655
170	Place-only	9658
171	Place-only	9661
172	Place-only	9664
173	Place-only	9667
174	Place-only	9670
175	Place-only	9673
176	Place-only	9676
177	Place-only	9679
178	Place-only	9682
179	Place-only	9685
180	Place-only	9688
181	Place-only	9690
182	Place-only	9692
183	Place-only	9694
184	Place-only	9696
185	Place-only	9698
186	Place-only	9700
187	Place-only	9702
188	Place-only	9704
189	Place-only	9706
190	Place-only	9708
191	Place-only	9710
192	Place-only	9712
193	Place-only	9714
194	Place-only	9716
195	Place-only	9718
196	Place-only	9720
197	Place-only	9722
198	Place-only	9724
199	Place-only	9726
200	Place-only	9728
201	Place-only	9730
202	Place-only	9732
203	Place-only	9734
204	Place-only	9736
205	Place-only	9738
206	Place-only	9740
207	Place-only	9742
208	Place-only	9744
209	Place-only	9746
210	Place-only	9748
211	Place-only	9750
212	Place-only	9752
213	Place-only	9754
214	Place-only	9756
215	Place-only	9758
216	Place-only	9760
217	Place-only	9762
218	Place-only	9764
219	Place-only	9766
220	Place-only	9767
221	Place-only	9768
222	Place-only	9769
223	Place-only	9770
224	Place-only	9771
225	Place-only	9772
226	Place-only	9773
227	Place-only	9774
228	Place-only	9775
229	Place-only	9776
230	Place-only	9777
231	Place-only	9778
232	Place-only	9779
233	Place-only	9780
234	Place-only	9781
235	Place-only	9782
236	Place-only	9783
237	Place-only	9784
238	Place-only	9785
239	Place-only	9786
240	Place-only	9787
241	Place-only	9788
242	Place-only	9789
243	Place-only	9790
244	Place-only	9791
245	Place-only	9792
246	Place-only	9793
247	Place-only	9794
248	Place-only	9795
249	Place-only	9796
250	Place-only	9797
251	Place-only	9798
252	Place-only	9799
253	Place-only	9800
254	Place-only	9801
255	Place-only	9802
256	Place-only	9803
257	Place-only	9804
258	Place-only	9805
259	Place-only	9806
260	Place-only	9807
261	Place-only	9808
262	Place-only	9809
263	Place-only	9810
264	Place-only	9811
265	Place-only	9812
266	Place-only	9813
267	Place-only	9814
268	Place-only	9815
269	Place-only	9816
270	Place-only	9817
271	Place-only	9818
272	Place-only	9819
273	Place-only	9820
274	Place-only	9821
275	Place-only	9822
276	Place-only	9823
277	Place-only	9824
278	Place-only	9825
279	Place-only	9826
280	Place-only	9827
281	Place-only	9828
282	Place-only	9829
283	Place-only	9830
284	Place-only	9831
285	Place-only	9832
286	Place-only	9833
[truncated: 56 more columns]

## Sheet: Figure 1h
Count	Scenario	Benefit	Scenario	Benefit	Scenario
1	Place-only	654	Integrated	539	Random-Place	Note: For this analysis, we compare the same null model results as in Fig 1g.
2	Place-only	1260	Integrated	1053
3	Place-only	1781	Integrated	1599
4	Place-only	2108	Integrated	1907
5	Place-only	2422	Integrated	2309
6	Place-only	2733	Integrated	2597
7	Place-only	3030	Integrated	2909
8	Place-only	3316	Integrated	3204
9	Place-only	3570	Integrated	3514
10	Place-only	3818	Integrated	3710
11	Place-only	4050	Integrated	3895
12	Place-only	4274	Integrated	4153
13	Place-only	4466	Integrated	4330
14	Place-only	4654	Integrated	4521
15	Place-only	4826	Integrated	4693
16	Place-only	4982	Integrated	4846
17	Place-only	5136	Integrated	5004
18	Place-only	5285	Integrated	5152
19	Place-only	5426	Integrated	5282
20	Place-only	5562	Integrated	5404
21	Place-only	5694	Integrated	5519
22	Place-only	5824	Integrated	5630
23	Place-only	5940	Integrated	5727
24	Place-only	6052	Integrated	5824
25	Place-only	6164	Integrated	5910
26	Place-only	6256	Integrated	5990
27	Place-only	6348	Integrated	6066
28	Place-only	6438	Integrated	6134
29	Place-only	6528	Integrated	6198
30	Place-only	6615	Integrated	6259
31	Place-only	6702	Integrated	6320
32	Place-only	6780	Integrated	6378
33	Place-only	6856	Integrated	6435
34	Place-only	6927	Integrated	6483
35	Place-only	6993	Integrated	6530
36	Place-only	7059	Integrated	6575
37	Place-only	7124	Integrated	6618
38	Place-only	7189	Integrated	6657
39	Place-only	7251	Integrated	6692
40	Place-only	7312	Integrated	6724
41	Place-only	7372	Integrated	6752
42	Place-only	7429	Integrated	6777
43	Place-only	7486	Integrated	6801
44	Place-only	7542	Integrated	6824
45	Place-only	7598	Integrated	6834
46	Place-only	7651	Integrated	6842
47	Place-only	7702	Integrated	6849
48	Place-only	7753
49	Place-only	7803
50	Place-only	7852
51	Place-only	7900
52	Place-only	7948
53	Place-only	7994
54	Place-only	8040
55	Place-only	8086
56	Place-only	8130
57	Place-only	8172
58	Place-only	8213
59	Place-only	8253
60	Place-only	8292
61	Place-only	8328
62	Place-only	8363
63	Place-only	8396
64	Place-only	8427
65	Place-only	8457
66	Place-only	8487
67	Place-only	8517
68	Place-only	8543
69	Place-only	8569
70	Place-only	8594
71	Place-only	8618
72	Place-only	8642
73	Place-only	8666
74	Place-only	8689
75	Place-only	8712
76	Place-only	8734
77	Place-only	8756
78	Place-only	8777
79	Place-only	8798
80	Place-only	8818
81	Place-only	8838
82	Place-only	8858
83	Place-only	8877
84	Place-only	8896
85	Place-only	8915
86	Place-only	8933
87	Place-only	8950
88	Place-only	8967
89	Place-only	8984
90	Place-only	9000
91	Place-only	9016
92	Place-only	9032
93	Place-only	9048
94	Place-only	9064
95	Place-only	9080
96	Place-only	9094
97	Place-only	9108
98	Place-only	9122
99	Place-only	9136
100	Place-only	9149
101	Place-only	9162
102	Place-only	9175
103	Place-only	9188
104	Place-only	9201
105	Place-only	9214
106	Place-only	9226
107	Place-only	9238
108	Place-only	9250
109	Place-only	9262
110	Place-only	9273
111	Place-only	9284
112	Place-only	9295
113	Place-only	9306
114	Place-only	9316
115	Place-only	9326
116	Place-only	9336
117	Place-only	9346
118	Place-only	9356
119	Place-only	9366
120	Place-only	9376
121	Place-only	9386
122	Place-only	9395
123	Place-only	9404
124	Place-only	9412
125	Place-only	9420
126	Place-only	9428
127	Place-only	9436
128	Place-only	9444
129	Place-only	9452
130	Place-only	9460
131	Place-only	9468
132	Place-only	9475
133	Place-only	9482
134	Place-only	9489
135	Place-only	9496
136	Place-only	9502
137	Place-only	9508
138	Place-only	9514
139	Place-only	9520
140	Place-only	9526
141	Place-only	9532
142	Place-only	9538
143	Place-only	9544
144	Place-only	9550
145	Place-only	9556
146	Place-only	9562
147	Place-only	9567
148	Place-only	9572
149	Place-only	9577
150	Place-only	9582
151	Place-only	9587
152	Place-only	9592
153	Place-only	9597
154	Place-only	9602
155	Place-only	9606
156	Place-only	9610
157	Place-only	9614
158	Place-only	9618
159	Place-only	9622
160	Place-only	9626
161	Place-only	9630
162	Place-only	9634
163	Place-only	9637
164	Place-only	9640
165	Place-only	9643
166	Place-only	9646
167	Place-only	9649
168	Place-only	9652
169	Place-only	9655
170	Place-only	9658
171	Place-only	9661
172	Place-only	9664
173	Place-only	9667
174	Place-only	9670
175	Place-only	9673
176	Place-only	9676
177	Place-only	9679
178	Place-only	9682
179	Place-only	9685
180	Place-only	9688
181	Place-only	9690
182	Place-only	9692
183	Place-only	9694
184	Place-only	9696
185	Place-only	9698
186	Place-only	9700
187	Place-only	9702
188	Place-only	9704
189	Place-only	9706
190	Place-only	9708
191	Place-only	9710
192	Place-only	9712
193	Place-only	9714
194	Place-only	9716
195	Place-only	9718
196	Place-only	9720
197	Place-only	9722
198	Place-only	9724
199	Place-only	9726
200	Place-only	9728
201	Place-only	9730
202	Place-only	9732
203	Place-only	9734
204	Place-only	9736
205	Place-only	9738
206	Place-only	9740
207	Place-only	9742
208	Place-only	9744
209	Place-only	9746
210	Place-only	9748
211	Place-only	9750
212	Place-only	9752
213	Place-only	9754
214	Place-only	9756
215	Place-only	9758
216	Place-only	9760
217	Place-only	9762
218	Place-only	9764
219	Place-only	9766
220	Place-only	9767
221	Place-only	9768
222	Place-only	9769
223	Place-only	9770
224	Place-only	9771
225	Place-only	9772
226	Place-only	9773
227	Place-only	9774
228	Place-only	9775
229	Place-only	9776
230	Place-only	9777
231	Place-only	9778
232	Place-only	9779
233	Place-only	9780
234	Place-only	9781
235	Place-only	9782
236	Place-only	9783
237	Place-only	9784
238	Place-only	9785
239	Place-only	9786
240	Place-only	9787
241	Place-only	9788
242	Place-only	9789
243	Place-only	9790
244	Place-only	9791
245	Place-only	9792
246	Place-only	9793
247	Place-only	9794
248	Place-only	9795
249	Place-only	9796
250	Place-only	9797
251	Place-only	9798
252	Place-only	9799
253	Place-only	9800
254	Place-only	9801
255	Place-only	9802
256	Place-only	9803
257	Place-only	9804
258	Place-only	9805
259	Place-only	9806
260	Place-only	9807
261	Place-only	9808
262	Place-only	9809
263	Place-only	9810
264	Place-only	9811
265	Place-only	9812
266	Place-only	9813
267	Place-only	9814
268	Place-only	9815
269	Place-only	9816
270	Place-only	9817
271	Place-only	9818
272	Place-only	9819
273	Place-only	9820
274	Place-only	9821
275	Place-only	9822
276	Place-only	9823
277	Place-only	9824
278	Place-only	9825
279	Place-only	9826
280	Place-only	9827
281	Place-only	9828
282	Place-only	9829
283	Place-only	9830
284	Place-only	9831
285	Place-only	9832
286	Place-only	9833

## Sheet: Figure S4a
Count	Benefit	Benefit	Benefit	Benefit	Benefit	Benefit	Benefit	Benefit	Benefit	Benefit	Benefit	Benefit	Benefit	Benefit	Benefit	Benefit	Benefit	Benefit	Benefit	Benefit	Benefit	Benefit	Benefit	Benefit	Benefit	Benefit	Benefit	Benefit	Benefit	Benefit	Benefit	Benefit	Benefit	Benefit	Benefit	Benefit	Benefit	Benefit	Benefit	Benefit	Benefit	Benefit	Benefit	Benefit	Benefit	Benefit	Benefit	Benefit	Benefit
1	548	582	272	341	441	820	632	269	575	296	632	820	506	258	191	820	820	685	695	188	612	632	820	590	685	617	632	256	820	275	244	166	166	586	549	682	275	632	482	618	495	632	682	529	632	329	146	462	529
2	258	154	324	501	611	631	274	147	484	504	284	304	210	517	552	631	257	266	438	644	266	569	568	612	294	295	419	516	426	606	800	415	819	327	667	305	335	661	161	140	486	224	268	498	284	670	685	282	347
3	523	544	488	162	259	512	685	477	526	261	163	630	799	478	185	406	34	326	664	251	381	274	498	574	242	564	95	339	374	395	620	236	274	176	396	607	56	46	304	224	261	125	351	610	183	487	272	563	535
4	179	309	600	614	222	299	109	549	234	137	48	325	426	213	163	157	298	329	363	664	7	201	336	432	462	169	121	395	595	281	269	92	369	633	367	91	229	196	246	619	242	380	336	641	437	162	454	393	508
5	246	385	257	315	129	303	393	257	177	269	58	448	426	642	819	262	77	562	264	454	432	269	594	135	338	152	193	301	156	115	362	328	430	655	260	818	331	307	477	212	414	243	516	322	466	707	329	316	362
6	512	395	522	526	339	224	271	428	487	533	490	141	141	458	244	239	231	179	589	193	305	198	178	398	371	288	255	458	250	273	316	585	248	190	556	242	189	562	98	483	179	99	819	162	77	380	139	488	109
7	240	121	352	522	479	318	452	146	248	392	322	59	653	211	441	165	300	74	415	171	228	298	166	103	156	477	297	267	226	203	238	258	200	344	199	440	222	283	130	271	299	113	200	244	525	351	547	135	239
8	186	47	297	129	209	69	437	37	405	443	290	208	48	31	240	163	223	527	200	109	236	108	127	139	592	278	207	327	175	552	355	269	625	254	80	261	434	168	296	242	194	487	379	279	188	256	217	378	178
9	80	234	352	134	129	175	221	19	44	325	738	132	282	244	138	428	558	75	327	581	130	293	127	140	113	320	141	85	300	111	188	267	338	396	319	174	496	350	163	37	104	275	374	315	135	366	205	374	262
10	27	143	194	114	162	275	245	597	41	586	392	392	192	251	399	255	477	242	122	297	474	164	96	68	152	314	665	225	422	231	577	278	54	199	114	269	102	181	141	395	557	63	325	294	385	90	49	28	91
11	238	169	120	185	225	128	283	64	148	352	184	343	373	234	398	106	481	383	114	185	294	381	145	245	312	228	154	78	272	253	100	163	148	327	174	186	487	270	686	313	320	224	208	122	42	135	172	223	116
12	458	817	221	194	411	310	126	142	201	213	305	88	142	306	215	306	31	177	308	91	107	217	94	125	122	423	35	334	111	543	294	596	189	72	79	238	219	322	69	372	318	486	59	126	141	90	287	102	390
13	306	441	127	229	312	68	65	403	125	136	339	92	195	275	209	296	279	318	63	45	110	36	147	12	250	249	386	263	158	129	154	67	351	83	287	140	493	299	543	208	160	16	202	171	146	441	209	248	483
14	276	171	103	326	159	107	161	80	93	297	249	29	269	202	212	55	312	98	148	228	238	26	73	243	124	152	264	199	252	132	96	310	167	132	52	172	94	282	33	59	31	227	235	116	291	136	173	277	129
15	84	210	68	268	177	222	367	287	107	186	87	181	221	243	29	141	277	166	250	208	47	332	71	304	129	21	194	415	304	190	77	89	541	342	128	143	128	73	38	92	445	26	209	156	274	194	403	92	54
16	46	125	79	230	166	119	89	109	182	68	200	278	60	181	74	68	137	29	200	83	209	192	441	298	328	117	420	362	47	305	381	35	183	163	124	218	291	114	242	228	241	158	138	610	86	91	161	118	106
17	205	198	163	313	186	284	51	371	131	352	105	220	227	88	217	326	269	195	64	128	262	126	47	285	151	162	263	169	137	161	117	171	109	137	139	311	391	197	87	210	19	247	92	188	21	251	114	300	28
18	199	375	48	296	113	181	217	149	41	240	94	64	95	102	63	121	278	199	144	52	93	116	135	123	58	177	159	404	127	110	313	58	302	99	371	54	86	158	126	121	140	48	120	96	94	228	365	318	333
19	90	137	240	159	43	58	137	290	166	116	103	287	54	164	223	308	13	91	187	95	158	86	76	47	201	164	71	69	154	91	158	473	183	118	116	134	209	354	325	385	106	194	103	109	32	40	24	136	124
20	301	112	89	128	237	133	27	290	268	96	79	61	197	121	83	246	97	82	54	140	318	100	59	275	76	268	173	53	65	260	29	105	118	110	265	273	257	71	316	157	116	243	172	293	123	106	252	78	127
21	116	149	115	131	222	86	26	241	135	118	64	84	54	133	215	116	149	105	183	70	114	159	59	125	314	130	349	119	239	173	46	378	9	161	62	18	189	215	190	317	251	210	100	129	67	108	86	82	247
22	106	98	166	147	87	103	156	105	75	159	161	189	180	117	44	152	118	113	44	291	232	123	201	105	384	100	60	93	95	52	125	53	320	124	129	99	114	106	55	162	52	122	76	75	109	92	235	110	60
23	107	139	250	36	70	45	256	89	25	52	133	189	101	81	51	83	124	78	294	262	114	126	198	64	185	191	23	235	138	94	115	159	136	332	31	118	116	190	95	82	87	143	247	55	7	30	177	264	81
24	148	27	82	91	415	163	130	145	312	317	73	103	278	109	181	158	179	26	229	295	42	4	320	115	100	33	131	80	170	113	196	30	132	17	97	127	90	155	253	190	122	57	107	202	237	121	142	154	22
25	193	99	137	213	77	91	189	177	79	196	247	312	105	77	100	50	152	198	91	187	106	99	127	70	148	95	14	17	221	116	52	81	90	63	10	129	123	206	280	7	37	138	71	262	64	83	76	124	153
26	194	261	449	17	117	147	22	128	97	108	67	136	121	38	267	28	330	174	199	132	62	76	123	113	101	96	95	65	126	46	77	91	37	181	37	22	181	143	123	82	48	112	177	72	148	164	106	96	83
27	273	38	295	107	78	406	98	182	178	103	91	161	35	91	138	98	8	45	158	158	162	106	98	167	31	116	167	117	49	189	62	66	158	221	98	210	69	143	107	63	85	264	30	38	348	134	30	107	109
28	129	68	72	274	239	146	83	8	58	134	51	26	3	38	184	61	88	275	118	148	27	65	172	55	42	223	358	71	140	5	77	131	176	146	111	104	224	83	58	248	75	29	205	140	251	65	80	44	75
29	111	85	324	158	29	99	352	31	180	191	68	54	75	88	29	24	183	104	101	269	233	103	58	304	10	46	275	25	192	54	29	115	65	217	36	86	290	105	54	3	45	283	102	178	46	82	28	154	310
30	43	189	32	112	77	56	93	132	204	109	77	73	27	31	176	253	90	246	94	261	129	86	25	284	87	20	41	90	173	75	99	285	139	98	103	65	24	65	27	96	143	370	80	60	97	166	276	95	287
31	73	249	95	53	80	305	302	95	78	53	32	113	36	239	166	111	67	180	127	59	208	593	122	41	10	109	82	35	246	9	64	113	53	223	79	40	9	95	92	65	182	124	68	63	46	175	19	54	125
32	75	36	48	112	135	37	67	90	297	41	103	32	225	275	33	31	20	249	41	48	165	26	222	128	48	85	82	36	36	33	71	254	38	126	156	83	107	136	173	128	11	410	191	87	27	239	94	116	223
33	6	53	231	134	78	299	17	14	57	138	103	310	9	298	73	66	69	56	67	28	79	39	132	19	42	78	99	78	58	81	94	17	99	184	100	49	213	21	108	82	19	97	38	50	99	186	94	21	129
34	26	78	93	235	71	107	36	114	269	86	265	51	63	25	186	186	59	241	92	140	39	55	163	43	133	29	49	229	30	62	153	11	155	54	132	135	47	96	31	43	8	86	15	104	178	7	61	148	142
35	118	28	28	136	343	99	11	21	159	57	89	95	117	87	139	90	80	155	167	101	53	189	280	179	136	107	49	81	158	18	227	94	3	115	47	283	84	137	86	81	416	103	75	56	29	94	80	297	63
36	239	53	65	45	27	54	80	45	27	85	45	62	51	39	53	119	49	125	26	266	103	15	78	320	180	17	26	41	95	78	69	114	55	61	43	87	61	49	102	110	42	42	29	43	92	46	24	184	79
37	103	133	69	117	89	44	27	44	231	77	110	84	11	177	261	197	45	120	73	136	35	165	103	24	78	34	254	144	121	42	45	42	45	172	68	35	42	78	116	61	87	133	95	169	361	54	190	108	67
38	111	228	96	31	76	199	254	257	256	46	80	120	34	171	54	108	175	131	30	55	76	47	20	147	116	28	78	51	28	47	17	66	95	197	37	132	51	46	331	83	10	36	63	20	156	120	59	97	21
39	78	24	67	95	303	37	148	99	76	94	149	96	132	81	80	50	107	46	60	176	369	104	158	12	189	76	91	31	26	67	6	296	45	112	110	64	136	100	34	235	101	67	107	140	72	133	144	107	102
40	38	214	203	158	213	137	30	236	129	135	111	175	227	23	22	157	23	19	62	63	142	322	35	302	55	144	32	237	105	52	223	12	86	95	40	64	46	336	72	97	180	65	56	55	125	90	109	159	241
41	147	62	178	98	40	101	96	320	72	12	13	54	28	37	16	59	64	125	114	36	202	301	208	14	105	91	180	116	66	89	70	88	131	83	80	98	42	108	60	27	79	25	36	51	24	41	109	17	104
42	325	60	66	103	55	51	62	107	50	86	36	81	25	140	73	7	96	87	102	9	35	34	224	91	7	322	190	180	94	6	65	27	103	30	264	54	114	33	145	41	142	49	36	46	187	123	51	9	36
43	39	35	35	68	161	172	181	3	128	33	156	48	84	124	66	67	28	6	151	134	57	226	176	46	95	159	7	74	309	123	150	172	249	50	56	33	165	131	60	91	88	58	155	22	101	76	68	26	18
44	23	108	72	105	46	43	22	132	5	20	166	165	147	52	42	162	159	79	105	84	29	45	206	18	155	84	139	98	98	373	74	4	112	60	14	114	63	57	60	61	57	186	185	70	92	66	65	315	75
45	9	94	36	140	106	64	179	57	40	65	8	29	123	60	15	64	57	46	67	171	47	61	109	37	34	78	58	169	166	9	73	28	59	95	67	129	26	61	178	83	116	77	69	55	125	153	56	94	94
46	23	117	34	90	48	87	64	107	85	58	14	100	92	73	50	77	54	96	87	71	25	65	117	94	16	108	143	159	32	30	207	187	67	27	143	13	81	80	55	64	348	66	77	181	91	84	74	56	55
47	37	31	18	113	253	212	53	71	30	121	128	92	141	171	52	103	179	10	77	66	132	105	114	55	127	88	61	72	71	100	41	185	108	72	40	223	93	81	45	62	67	96	11	94	168	49	38	14	75
48	43	138	182	47	77	8	61	32	140	54	9	26	79	63	25	94	61	166	45	47	75	95	118	95	86	64	62	45	70	5	192	86	38	39	24	27	88	74	41	71	62	233	61	29	40	125	34	105	33
49	83	17	17	162	82	16	158	200	146	76	96	45	70	131	194	109	41	130	44	103	25	44	21	82	233	42	120	33	67	114	59	9	51	51	197	46	5	169	48	36	186	39	43	201	82	60	195	90	42
50	24	94	76	62	24	83	74	21	55	26	94	46	23	245	26	64	29	24	140	16	44	92	92	47	105	35	33	12	89	33	97	13	62	42	32	110	61	100	54	129	62	91	102	217	80	55	23	41	134
51	95	92	109	47	97	26	7	1	46	107	23	139	19	66	3	25	52	35	19	107	96	36	95	180	82	1	86	131	140	305	79	45	26	74	59	95	137	50	77	92	37	264	145	43	94	104	41	59	29
52	54	31	112	96	20	61	57	148	60	23	42	61	20	28	54	54	27	127	42	94	97	96	67	142	129	64	28	140	64	80	54	103	9	47	50	56	68	51	49	121	41	63	201	70	65	27	85	31	44
53	222	134	39	58	171	37	140	48	82	47	53	48	139	60	224	74	53	56	9	117	34	31	18	81	77	354	61	70	57	101	58	140	90	27	50	10	83	100	48	32	69	63	37	26	49	53	57	102	65
54	65	145	145	76	32	26	152	15	101	23	2	35	73	29	21	62	99	54	80	30	21	202	55	33	107	63	64	62	18	19	134	3	59	69	53	135	74	50	31	43	183	34	74	81	80	71	95	186	140
55	138	87	149	74	119	4	100	141	30	41	30	209	39	26	91	61	83	68	93	49	53	94	63	21	96	64	81	143	135	96	104	59	99	52	3	33	106	34	17	55	49	10	31	8	282	14	46	124	79
56	25	100	67	103	21	92	88	46	204	24	55	58	61	80	31	86	158	113	22	80	11	34	62	3	94	132	54	134	97	107	94	25	89	116	302	19	59	49	70	95	45	48	27	90	21	33	47	94	110
57	82	100	47	51	58	20	54	116	183	61	50	59	6	61	94	91	24	32	96	53	94	152	126	8	57	52	77	54	77	83	33	55	40	10	151	27	93	130	37	127	103	68	75	44	22	89	182	109	17
58	170	45	44	23	17	72	53	80	57	176	55	78	33	49	89	38	62	0	30	99	58	132	20	19	64	53	104	118	78	228	31	59	43	37	261	144	41	107	227	36	94	60	52	33	188	43	43	47	76
59	94	30	29	12	48	17	33	70	100	35	49	92	128	94	63	52	118	21	110	99	31	69	44	31	141	44	53	130	61	94	61	48	49	25	52	40	53	59	84	19	88	166	36	61	58	111	75	98	76
60	22	110	26	15	12	62	24	7	16	99	33	15	102	31	80	88	149	96	107	51	36	55	37	139	53	19	42	16	60	53	71	150	51	14	30	59	199	21	69	143	38	18	41	49	62	139	36	10	63
61	27	63	30	34	18	60	138	34	102	70	57	66	7	42	64	89	56	77	142	110	112	59	63	142	113	125	41	62	35	56	56	120	67	14	3	49	53	83	167	50	32	58	76	13	174	59	88	91	39
62	15	77	37	45	75	55	58	51	44	49	75	26	57	108	4	45	139	64	22	63	71	13	12	83	110	43	69	37	38	31	61	51	45	4	72	99	102	134	137	75	50	34	71	83	60	170	8	172	34
63	125	106	101	64	30	60	56	46	72	34	83	55	91	37	133	44	74	60	103	20	44	17	13	99	61	22	83	35	113	61	34	57	182	62	26	14	39	31	181	50	83	32	5	136	49	14	40	38	108
64	64	9	49	44	93	84	117	53	40	91	41	70	293	65	148	129	27	20	96	9	112	45	57	26	83	3	57	4	42	45	24	68	42	79	26	146	26	84	188	34	36	158	55	127	94	59	60	40	100
65	69	18	63	43	103	50	29	43	14	106	125	59	47	66	42	22	127	36	57	53	13	10	116	8	58	18	29	79	57	62	73	47	113	51	48	19	177	79	107	72	60	109	109	25	8	45	39	57	58
66	19	111	20	10	43	65	83	77	132	40	54	6	10	166	63	8	35	94	75	46	30	45	32	52	35	47	189	124	74	38	44	26	69	54	35	37	36	7	53	209	52	118	94	16	46	37	37	54	75
67	29	40	10	57	38	155	21	73	79	41	57	4	30	52	80	48	39	61	92	45	280	79	22	109	60	67	36	58	30	61	17	63	22	39	17	58	30	23	93	56	2	94	35	22	53	10	236	60	8
68	52	78	23	40	20	29	108	108	95	32	16	9	40	22	112	73	9	61	56	28	93	90	39	14	100	13	102	63	71	31	21	24	63	37	69	19	85	130	93	128	26	55	140	11	4	17	11	47	3
69	81	50	49	34	49	22	41	40	60	5	21	128	49	186	43	88	52	102	47	20	51	61	17	10	26	16	24	59	32	95	106	28	41	78	46	45	13	75	114	96	54	42	33	44	49	40	33	92	42
70	38	18	30	36	33	27	125	86	54	20	112	29	20	51	30	64	39	16	89	86	34	62	17	24	87	25	29	26	15	65	68	64	53	46	15	18	12	104	132	75	160	33	36	29	19	26	95	26	29
71	26	14	64	4	52	5	62	64	10	92	117	40	9	41	100	45	91	44	33	58	139	24	60	52	18	103	28	15	40	36	51	61	33	54	34	20	41	19	48	72	39	39	26	46	137	62	44	45	40
72	40	42	54	162	55	15	73	26	35	82	13	75	45	31	36	50	30	24	24	169	86	163	28	3	59	4	49	79	39	84	139	28	8	29	11	3	14	90	64	165	26	85	37	134	68	28	35	110	43
73	78	2	135	74	33	67	78	34	56	68	88	31	130	61	79	32	44	22	84	85	47	47	41	15	16	180	43	107	28	78	32	55	97	91	186	117	15	52	23	111	32	18	24	165	139	88	40	4	70
74	36	87	40	54	11	32	23	33	2	70	24	94	79	25	56	44	17	28	60	82	177	30	111	62	16	116	101	45	47	56	59	35	33	31	134	43	23	66	39	58	68	49	36	93	8	49	36	27	140
75	31	49	11	50	84	61	37	43	15	26	84	23	165	159	60	59	35	124	35	48	83	106	36	41	27	60	84	47	37	37	7	74	34	59	10	24	121	51	53	27	17	51	42	59	25	45	34	46	28
76	78	48	61	26	102	30	104	13	44	83	12	26	15	40	50	74	85	32	44	77	67	72	124	65	6	56	9	39	83	22	4	24	65	61	61	25	17	48	83	30	34	38	32	104	108	58	115	25	144
77	35	66	14	19	3	50	68	38	80	111	24	111	39	10	99	13	137	34	6	79	57	74	32	65	86	22	30	105	36	61	102	43	91	103	93	86	53	45	52	41	24	71	103	90	94	46	194	62	3
78	48	61	36	30	67	93	52	24	35	7	208	65	14	99	110	30	49	140	40	33	27	41	93	138	64	41	47	43	22	26	71	9	14	2	43	61	41	63	23	19	26	28	52	19	42	34	15	81	30
79	63	26	19	35	30	50	58	27	45	70	7	82	99	66	31	26	23	40	41	108	12	55	76	125	50	84	60	35	115	170	121	29	15	1	98	27	22	18	146	43	91	20	14	76	29	66	6	26	13
80	24	55	83	42	78	95	50	74	50	58	136	41	65	29	48	9	17	29	40	50	50	54	57	26	68	52	30	20	52	221	16	71	106	45	65	131	6	20	20	21	52	35	70	61	46	50	78	9	46
81	51	14	71	27	27	44	67	51	8	80	60	22	22	146	11	40	43	54	52	35	36	2	7	117	9	43	45	10	65	59	19	94	60	40	39	90	45	24	71	85	30	4	54	42	16	94	36	49	72
82	29	55	4	24	56	22	9	76	103	50	16	32	5	52	50	38	13	66	55	41	59	28	43	61	77	32	173	33	43	30	59	18	45	145	94	59	22	108	10	54	39	29	8	13	37	75	55	59	135
83	17	50	45	5	60	54	49	123	0	19	29	135	97	19	104	48	18	27	51	39	32	69	51	66	64	2	119	103	76	57	21	23	41	140	115	83	9	51	45	91	51	55	10	21	9	22	79	34	77
84	32	2	23	40	45	36	80	4	24	31	46	19	27	65	56	45	25	14	35	40	135	37	42	22	94	10	69	26	1	52	25	4	23	69	19	53	19	44	11	29	41	117	17	23	109	5	1	43	10
85	26	38	144	94	46	42	29	28	9	5	29	16	33	3	64	20	94	56	26	10	13	38	37	12	3	36	0	16	61	45	21	103	6	62	8	40	22	36	20	19	21	29	8	11	18	63	146	34	67
86	12	30	37	17	31	28	26	41	32	116	61	33	52	2	19	40	111	52	17	44	36	67	26	5	35	74	6	101	43	3	29	9	81	43	29	42	106	47	70	27	151	12	45	57	53	42	35	16	38
87	69	20	12	61	110	26	51	60	98	54	58	65	83	21	98	33	39	22	27	52	11	44	25	83	39	32	42	3	31	25	43	4	24	45	23	39	64	34	40	61	34	67	58	38	66	17	24	63	4
88	32	2	70	61	41	13	9	11	26	16	48	58	51	76	30	14	38	139	40	42	17	49	108	30	59	83	28	51	67	26	4	17	37	75	27	51	51	44	53	54	17	61	26	34	14	22	29	54	27
89	128	9	54	107	4	20	16	114	88	38	8	12	93	18	109	30	106	1	94	24	3	11	24	108	45	61	73	35	25	58	59	93	29	38	9	103	34	41	78	109	10	34	47	16	102	49	36	47	72
90	46	45	74	23	40	17	38	43	0	52	158	122	11	17	44	41	9	35	19	101	26	10	16	39	38	122	18	18	44	115	44	39	94	26	27	28	20	10	12	44	25	52	95	7	119	134	30	35	22
91	43	16	93	5	49	24	38	81	87	96	9	55	33	32	30	31	37	62	12	33	39	27	55	107	46	88	52	23	25	26	26	19	35	30	30	56	42	25	34	51	7	28	54	17	89	5	13	50	123
92	78	20	20	32	38	102	15	44	88	26	10	89	81	77	38	54	15	27	18	14	28	12	36	14	46	113	28	74	24	32	36	18	70	24	64	9	12	36	61	50	20	40	49	40	38	20	70	27	31
93	35	4	72	96	67	46	29	108	53	81	87	47	47	2	78	21	23	74	37	29	77	40	58	7	26	37	52	24	23	25	31	182	11	59	12	36	99	34	30	43	32	7	23	18	83	36	48	32	41
94	37	10	43	36	35	49	15	75	23	17	32	71	27	9	33	27	52	26	63	65	2	37	31	66	30	72	50	38	7	26	14	12	8	74	133	54	11	8	44	42	25	62	48	14	32	43	88	41	21
95	26	37	6	53	29	19	43	5	37	70	56	64	24	17	21	14	106	35	43	13	19	138	25	13	47	15	54	80	89	3	103	49	79	30	75	3	47	49	20	109	86	7	18	55	45	44	8	23	32
96	150	81	39	62	55	21	54	104	23	21	22	9	33	48	32	39	51	83	7	34	29	136	14	30	37	63	53	33	8	50	8	88	73	28	160	14	80	4	33	38	30	9	24	6	55	46	16	38	36
97	37	49	2	36	28	42	7	66	60	6	12	52	46	49	102	166	35	114	36	11	28	107	20	35	39	13	11	29	20	38	27	10	33	32	74	30	36	13	40	20	14	31	113	44	25	42	18	40	14
98	132	38	39	62	37	16	14	30	58	62	9	42	65	31	86	87	58	35	13	67	27	32	38	34	57	18	5	23	25	5	29	42	53	91	37	36	6	28	21	46	100	26	7	27	27	47	47	26	25
99	3	16	37	35	62	38	8	44	55	30	29	111	14	14	47	24	54	56	80	26	24	23	100	58	50	96	89	2	17	72	101	78	44	11	60	81	46	7	1	19	37	52	131	54	20	6	9	32	44
100	16	6	105	4	59	97	46	69	92	44	66	61	21	15	19	140	11	88	40	59	6	43	11	11	33	5	85	42	29	33	18	19	8	55	70	114	39	51	26	4	8	36	109	78	21	12	32	42	77
101	7	44	24	76	21	123	12	15	54	6	40	16	85	34	53	25	13	61	9	36	16	44	4	8	27	22	40	59	28	12	19	17	17	25	11	42	96	61	44	15	139	28	20	22	38	29	28	39	61
102	0	36	118	83	4	30	31	17	79	25	167	67	17	25	61	27	29	22	17	21	61	53	141	6	47	54	12	29	23	13	5	43	30	90	15	38	26	48	21	24	101	26	8	14	9	39	47	23	30
103	57	74	19	31	31	69	29	32	32	50	9	58	100	42	20	67	50	23	44	39	20	40	42	61	43	45	20	107	3	39	29	26	80	25	39	27	33	33	35	40	30	41	12	104	29	104	21	33	83
104	31	13	9	98	34	27	45	53	4	42	189	49	27	33	54	51	77	32	14	50	139	31	83	78	23	23	42	17	54	165	63	23	17	25	27	24	24	24	64	32	26	36	99	24	15	106	83	27	11
105	30	24	67	38	16	46	3	20	29	79	21	73	19	35	54	7	101	29	31	94	43	23	63	63	16	50	36	33	38	30	18	108	52	77	25	17	36	40	64	31	33	92	80	8	53	23	18	31	77
106	54	22	39	33	29	27	30	29	94	60	46	44	52	5	0	43	27	38	4	4	11	30	20	96	39	42	19	17	108	30	76	62	47	31	45	31	31	19	12	96	57	34	26	12	36	36	5	66	40
107	16	31	14	52	106	51	43	22	43	42	7	22	33	31	13	106	78	27	42	75	30	7	6	59	67	38	12	79	46	15	26	76	16	8	34	7	26	62	10	32	87	7	27	37	52	63	36	2	101
[truncated: 51 more columns]

## Sheet: FigureS4b
Count	Benefit	Benefit	Benefit	Benefit	Benefit	Benefit	Benefit	Benefit	Benefit	Benefit	Benefit	Benefit	Benefit	Benefit	Benefit	Benefit	Benefit	Benefit	Benefit	Benefit	Benefit	Benefit	Benefit	Benefit	Benefit	Benefit	Benefit	Benefit	Benefit	Benefit	Benefit	Benefit	Benefit	Benefit	Benefit	Benefit	Benefit	Benefit	Benefit	Benefit	Benefit	Benefit	Benefit	Benefit	Benefit	Benefit	Benefit	Benefit	Benefit
1	682	575	589	280	296	336	645	244	475	492	377	521	820	567	516	632	564	424	445	549	522	503	632	336	624	593	682	381	324	507	441	173	682	575	611	123	202	567	308	682	461	515	577	286	593	564	350	154	515
2	216	513	424	345	430	454	679	258	170	679	680	659	329	330	111	239	196	157	545	289	355	381	575	488	819	266	292	180	117	572	101	596	534	679	387	462	236	435	549	201	242	648	444	186	330	489	192	572	499
3	162	343	71	300	162	158	619	422	338	155	104	286	443	501	596	258	338	350	422	407	568	335	147	604	495	185	531	535	326	174	666	679	102	511	588	798	404	511	416	288	171	191	503	669	180	389	192	549	685
4	298	467	199	325	528	314	201	492	293	172	215	94	542	217	322	299	204	819	272	305	313	537	448	306	356	517	69	614	299	218	679	350	311	332	370	175	272	611	25	125	288	194	310	525	325	103	320	231	444
5	240	326	126	127	139	83	347	87	315	81	248	185	140	406	212	236	458	244	208	321	393	325	218	475	152	391	119	266	226	230	199	197	129	585	107	100	819	70	111	605	470	362	141	819	819	316	572	541	208
6	601	230	338	34	550	186	90	600	659	340	120	77	356	818	107	167	402	215	340	292	185	120	396	256	441	177	210	167	41	591	173	198	819	201	267	400	159	160	45	322	103	88	314	295	461	411	336	475	217
7	271	146	70	362	300	128	111	121	602	260	39	83	407	283	298	598	120	51	114	236	81	277	130	258	224	24	282	198	134	299	200	242	441	105	317	272	520	265	330	12	528	221	325	141	55	131	151	92	232
8	798	230	193	146	335	819	172	322	156	112	171	384	291	149	286	186	136	94	234	162	97	663	36	273	40	528	574	82	542	122	16	124	329	332	404	93	257	175	235	201	157	99	190	112	104	373	365	421	85
9	101	304	79	62	314	347	541	33	76	61	64	118	202	125	131	140	313	4	9	143	68	426	363	144	245	180	438	362	102	47	257	41	320	182	172	578	114	98	198	111	317	72	258	197	344	179	212	68	132
10	18	227	126	202	50	83	86	674	224	146	467	571	157	137	527	340	226	517	125	185	148	147	232	143	83	51	432	571	519	54	476	156	298	120	196	172	429	312	83	128	434	133	15	88	475	152	308	465	170
11	146	30	387	41	122	329	197	140	97	122	578	14	113	174	107	294	435	40	83	173	44	193	158	126	144	31	167	403	205	285	255	330	57	327	153	208	100	144	181	284	183	385	29	34	287	188	125	112	57
12	106	111	275	332	119	217	158	446	88	11	41	147	223	125	278	389	256	288	31	738	293	92	248	154	18	42	68	246	593	116	446	251	221	58	349	284	14	99	572	33	241	391	52	56	96	309	166	375	320
13	297	61	560	70	80	87	122	140	78	107	165	178	202	13	637	15	31	67	484	153	34	37	122	31	210	100	370	312	208	107	184	99	136	30	15	37	36	99	327	118	64	317	59	262	75	318	122	104	106
14	159	298	561	74	151	75	210	329	279	167	168	303	113	208	55	72	248	169	81	165	97	121	209	197	256	306	155	158	52	184	135	62	22	227	103	136	123	60	422	818	462	38	586	217	318	108	50	80	130
15	64	138	233	406	122	60	229	183	306	123	580	300	113	119	215	5	107	95	315	270	97	123	70	310	36	132	167	298	297	206	146	45	376	48	87	202	208	469	244	291	133	68	95	24	96	241	473	57	117
16	191	147	25	57	95	242	290	207	357	115	245	92	92	7	276	85	124	181	161	126	159	244	103	122	10	220	43	122	57	168	98	109	309	135	65	12	117	207	170	104	81	135	118	242	194	42	233	85	408
17	25	123	244	152	23	567	76	295	45	188	231	315	11	70	105	172	76	107	275	118	170	189	307	141	232	95	29	51	202	268	51	137	12	112	110	139	145	281	387	186	167	127	34	48	85	351	185	70	217
18	32	55	243	271	107	139	365	32	287	105	171	315	118	131	82	184	289	140	17	41	179	129	19	220	193	75	82	113	45	91	188	162	138	32	116	135	43	95	73	225	313	200	88	31	68	265	73	169	20
19	145	156	197	439	91	298	39	132	130	29	9	130	160	9	89	83	69	88	63	354	197	117	64	77	42	158	77	146	51	152	139	99	85	65	42	114	6	310	50	5	55	156	27	202	125	101	416	186	220
20	222	76	40	170	133	122	168	61	98	170	140	169	53	128	32	7	78	60	52	233	23	182	212	146	287	35	17	118	296	242	310	51	97	40	144	66	367	98	257	241	201	137	150	95	182	166	160	83	310
21	94	19	161	102	139	37	150	282	145	145	262	177	46	55	78	182	280	149	260	12	94	116	8	152	108	87	60	221	63	90	59	82	48	41	43	261	93	96	17	14	75	42	8	167	56	116	136	142	159
22	162	135	135	122	297	186	115	35	235	394	254	136	138	75	61	78	198	96	91	160	76	221	44	56	198	83	36	33	33	110	251	51	186	62	75	311	252	31	64	297	461	320	290	61	60	143	108	19	179
23	8	116	27	37	100	286	138	222	150	575	106	75	15	104	39	85	112	92	139	27	32	134	122	472	88	501	65	71	87	10	12	576	80	24	171	54	107	53	33	95	63	163	126	56	200	6	47	4	93
24	61	30	105	133	145	115	52	30	22	35	133	36	174	17	41	176	157	38	6	155	747	199	236	195	37	66	30	22	27	89	136	78	1	45	55	28	108	29	396	71	30	276	113	49	100	51	86	190	44
25	62	58	93	203	85	69	82	134	139	388	6	287	132	33	32	84	112	34	106	115	142	11	125	92	295	111	218	315	31	187	68	223	297	249	348	26	52	75	79	127	131	74	113	140	11	94	154	158	85
26	87	65	120	95	65	191	56	16	76	180	54	157	51	43	174	84	328	39	58	172	10	154	135	125	79	24	14	122	249	182	28	20	118	70	268	142	52	141	81	68	13	103	53	41	70	155	85	28	83
27	127	36	52	8	22	35	96	74	33	77	2	313	141	41	65	133	56	407	199	45	14	12	122	338	46	24	133	240	106	116	81	399	230	18	63	172	230	12	174	41	197	182	80	147	27	29	28	210	57
28	8	157	290	21	250	44	23	83	142	34	121	147	49	68	59	44	106	242	65	79	80	50	82	213	77	106	19	164	95	119	142	74	22	156	72	67	35	232	36	63	119	149	49	76	167	86	45	137	138
29	9	9	55	117	107	9	100	217	126	110	148	125	42	119	31	73	61	262	154	121	49	27	4	243	53	9	343	58	139	34	138	83	27	148	164	54	24	164	38	126	84	40	410	55	26	53	101	83	117
30	72	122	135	350	18	89	26	102	79	94	132	304	198	13	69	262	32	132	18	376	47	203	0	95	88	5	119	36	198	29	47	32	162	113	68	35	141	26	65	204	319	78	76	56	141	96	20	28	100
31	14	41	96	0	108	43	70	84	158	125	131	94	13	65	19	142	53	93	380	182	67	135	49	29	105	32	239	53	15	34	64	114	226	166	54	78	17	27	45	83	171	35	36	23	130	235	102	1	88
32	73	395	73	495	45	246	65	19	30	139	186	76	63	35	22	63	44	70	29	18	55	120	69	100	25	116	150	174	110	177	19	107	43	146	157	91	18	35	5	173	41	94	94	165	250	305	47	21	150
33	96	81	64	32	42	48	86	175	57	209	94	95	97	29	51	365	175	208	40	95	18	62	97	17	20	39	143	91	50	19	57	137	92	36	357	150	172	82	14	6	0	20	51	221	270	200	68	44	8
34	113	37	247	134	36	100	251	23	124	61	50	9	41	61	45	5	114	203	26	35	209	53	114	48	99	35	77	110	219	10	58	35	96	48	110	67	63	93	173	44	159	4	39	408	93	57	40	23	54
35	117	23	128	111	301	114	67	160	100	6	124	32	43	25	5	165	143	34	374	19	115	81	56	75	165	24	294	49	4	144	36	107	76	95	106	206	68	85	49	57	75	53	205	82	34	29	50	232	208
36	303	46	189	51	16	96	49	16	78	81	88	79	140	45	224	64	47	144	106	28	22	46	30	121	72	171	78	63	95	51	58	151	201	127	30	108	167	110	32	160	6	30	294	64	125	30	129	145	27
37	29	100	39	378	29	25	194	18	54	14	71	68	207	36	130	27	32	83	56	176	102	48	56	91	121	223	10	12	165	112	52	35	29	124	32	65	65	108	82	73	32	6	80	32	100	59	194	217	21
38	76	33	114	308	21	170	95	23	235	84	89	33	83	317	49	53	39	62	94	50	59	62	17	44	32	18	55	277	38	160	145	60	173	105	34	111	64	247	68	44	112	69	241	115	66	113	130	72	131
39	128	244	9	153	48	251	36	75	133	4	50	60	126	187	9	39	236	22	211	159	74	36	24	184	26	12	264	25	113	81	71	378	93	75	9	17	32	214	66	212	12	141	64	69	64	10	53	38	80
40	81	262	58	50	44	54	59	251	30	418	166	67	8	125	7	47	94	150	8	51	117	107	215	67	318	410	11	50	41	371	32	42	50	207	19	61	53	282	69	60	24	56	191	152	31	37	219	154	68
41	20	58	58	152	46	108	132	28	85	126	21	130	21	54	31	31	26	78	6	126	4	89	44	34	201	56	47	94	109	70	137	61	61	10	282	86	178	56	8	57	7	90	175	34	47	58	18	54	38
42	299	200	3	158	36	63	106	98	90	56	44	26	67	36	37	54	110	39	20	76	257	35	36	14	268	44	51	57	13	7	185	65	57	112	295	20	29	51	95	30	162	29	21	20	61	12	46	4	7
43	10	28	47	48	34	212	184	115	154	42	85	53	47	18	99	29	47	114	96	38	44	32	19	34	39	66	25	51	26	199	141	138	4	102	141	9	61	112	50	84	16	38	128	57	114	49	33	6	28
44	74	54	287	45	128	28	18	101	29	28	70	25	129	7	30	45	69	41	40	70	113	30	47	19	28	72	95	100	18	107	116	31	10	34	29	36	62	68	2	31	91	10	26	65	130	111	31	11	34
45	205	73	43	9	13	111	40	118	121	21	70	18	3	198	73	25	67	110	28	95	26	55	57	9	75	174	103	51	196	117	111	147	44	7	112	287	16	62	3	52	39	132	81	5	11	13	33	103	120
46	37	63	40	102	90	62	45	7	152	38	189	73	340	17	188	2	148	14	36	94	94	147	56	51	47	54	29	5	80	94	262	75	138	7	10	137	206	25	8	259	309	98	35	16	37	55	279	51	74
47	30	184	39	90	107	111	4	48	61	107	95	27	36	124	20	210	93	53	50	43	95	8	62	166	20	31	123	32	146	40	47	57	49	49	76	142	79	204	46	153	39	20	17	65	58	88	18	101	34
48	47	10	21	12	268	88	17	90	200	18	116	105	26	100	24	139	23	21	49	26	67	61	161	25	31	98	114	181	155	191	17	47	26	76	179	102	11	36	295	100	29	23	31	57	3	78	128	116	308
49	98	18	45	26	79	28	73	137	7	9	17	30	53	114	320	52	15	109	91	11	245	46	12	118	87	330	33	50	40	62	43	114	32	206	13	38	52	50	161	12	38	40	13	226	190	77	250	42	23
50	76	96	21	31	37	62	114	35	155	114	256	11	4	132	61	10	53	107	209	170	24	51	24	44	265	14	183	158	21	58	26	28	78	158	31	156	129	54	26	16	138	37	10	21	12	100	91	164	37
51	24	12	21	5	70	31	35	35	94	61	36	62	33	11	137	58	59	251	22	64	84	27	102	53	37	32	82	118	132	23	53	17	29	28	95	52	57	65	45	68	61	19	22	118	98	52	16	11	84
52	37	16	24	21	29	40	12	30	31	37	18	20	55	11	139	63	65	9	6	135	52	119	94	60	125	208	65	186	55	61	102	89	131	9	117	40	9	112	62	31	98	20	2	46	21	99	13	245	7
53	129	86	47	21	27	112	48	70	19	53	80	14	47	27	52	159	17	224	50	104	8	24	40	67	53	17	13	38	43	238	248	251	75	37	21	57	7	37	37	51	78	51	42	29	7	29	4	44	113
54	69	111	23	93	4	38	72	50	24	33	94	95	241	107	46	49	139	183	62	28	54	62	32	89	125	43	31	20	125	29	4	105	27	45	37	35	176	17	87	80	23	115	23	27	100	137	96	38	73
55	14	106	89	45	148	174	93	56	28	0	21	90	148	23	10	89	97	43	68	72	29	120	407	42	17	51	118	127	21	11	99	12	40	105	0	94	127	31	76	55	76	118	6	7	84	158	126	17	77
56	95	23	143	32	26	99	0	156	106	74	29	7	29	41	25	136	86	48	151	6	25	83	109	28	61	11	39	17	29	8	8	52	114	30	2	14	49	125	25	72	30	94	17	4	67	55	44	33	60
57	26	9	57	26	14	9	67	106	35	40	43	40	4	44	93	38	63	58	17	0	12	34	66	53	30	35	150	3	62	98	109	45	18	18	88	105	120	180	28	10	25	12	206	21	14	121	7	301	14
58	180	2	193	144	134	75	33	78	11	27	205	8	34	13	49	23	181	68	26	10	13	4	303	35	46	13	77	38	54	22	49	15	11	88	17	325	38	0	77	42	28	175	16	43	30	12	99	15	66
59	68	234	25	17	22	169	4	50	21	43	15	21	135	247	348	47	41	5	30	106	18	38	11	196	79	28	27	19	26	54	79	20	60	40	59	54	37	24	18	14	90	65	93	8	16	74	27	32	28
60	139	14	247	27	68	54	62	50	25	250	102	20	35	22	30	53	10	8	51	5	62	49	42	53	60	12	14	38	100	94	49	42	118	52	27	94	192	83	126	9	83	19	4	29	6	94	81	34	11
61	54	6	14	32	51	19	33	8	134	80	102	197	5	261	90	123	26	17	23	20	31	110	17	13	22	66	17	36	106	39	30	9	14	39	59	79	15	18	70	153	18	265	55	3	22	77	203	8	231
62	110	58	115	128	28	47	30	24	35	134	35	78	32	4	28	32	2	4	175	27	360	8	5	34	23	5	133	22	44	22	44	44	34	153	24	3	65	38	116	26	123	320	45	27	106	18	46	50	77
63	46	57	15	46	10	18	80	39	28	28	51	42	184	28	12	201	25	177	193	30	122	43	77	131	96	25	96	15	15	40	9	4	43	35	27	34	35	30	25	20	46	201	31	36	1	4	74	33	19
64	62	25	74	100	183	21	148	121	23	13	103	75	23	25	29	29	36	208	127	52	56	78	15	102	25	283	22	26	52	95	37	30	47	6	96	3	50	22	71	59	19	22	37	154	34	71	60	182	24
65	219	25	136	71	53	138	47	13	57	109	30	104	30	63	141	108	91	51	12	111	54	128	32	66	65	27	38	20	64	53	73	63	4	91	27	18	39	58	14	26	57	34	35	18	65	14	124	258	51
66	130	83	189	51	83	54	261	41	1	76	22	23	23	37	116	39	222	79	39	22	245	1	20	228	19	27	145	112	46	13	39	90	52	43	70	3	222	65	105	54	31	27	31	21	4	132	18	24	34
67	11	147	50	57	14	7	75	39	86	68	138	7	13	28	105	18	169	5	93	18	20	4	63	11	50	13	50	29	33	5	27	26	90	74	94	15	4	100	36	138	20	44	23	295	4	15	33	56	23
68	32	0	27	18	15	48	17	77	20	19	14	18	28	2	25	123	9	74	3	77	36	43	56	34	86	131	28	20	112	333	90	90	25	28	2	48	104	34	41	12	37	29	5	163	3	60	39	35	4
69	157	11	53	181	52	42	16	45	12	21	46	52	23	48	12	12	91	135	93	90	64	31	19	31	21	81	23	28	121	2	1	79	69	171	30	56	5	9	21	32	7	91	14	21	14	10	60	36	10
70	29	13	50	32	95	16	40	94	31	54	58	8	7	88	12	38	38	78	107	57	77	192	36	13	36	2	3	66	113	22	177	111	77	15	30	73	5	76	121	45	25	76	3	94	14	93	5	39	94
71	73	229	39	171	44	28	30	54	3	46	5	1	74	26	7	127	21	16	7	27	27	54	18	47	102	1	10	30	26	29	36	62	65	9	64	25	69	6	10	42	50	29	28	11	33	29	27	137	81
72	55	117	128	29	23	105	25	30	15	42	9	7	84	22	47	37	61	20	39	39	61	55	39	52	66	7	88	27	9	24	95	29	80	91	52	12	20	5	152	6	20	6	140	42	2	31	15	6	16
73	50	93	41	14	20	16	135	17	68	103	34	200	125	156	134	30	36	137	38	41	43	82	60	18	28	73	27	17	33	43	44	151	66	100	28	41	39	29	194	28	9	10	12	9	62	73	1	38	29
74	23	36	41	28	326	35	62	69	155	70	12	89	13	9	23	93	60	24	11	7	93	93	5	77	4	8	35	91	32	24	116	116	16	26	54	19	27	4	31	27	1	27	27	16	48	92	11	100	32
75	123	72	35	45	16	60	80	17	0	79	98	133	1	126	78	14	131	24	12	16	13	15	54	27	30	25	7	21	101	71	16	40	66	92	197	82	33	25	115	184	23	86	106	60	27	20	47	109	6
76	42	6	32	36	156	28	29	1	21	8	62	38	10	18	6	99	74	120	27	2	92	8	36	10	28	68	33	14	28	53	6	44	17	41	16	17	2	13	41	20	19	11	56	11	22	23	30	16	147
77	32	108	62	18	13	25	27	44	7	14	1	1	5	19	59	13	95	83	19	26	14	83	127	28	49	27	74	66	17	52	17	24	85	16	145	202	23	24	14	52	0	16	46	240	13	54	18	25	21
78	10	11	27	20	1	118	25	32	32	29	128	49	14	22	20	29	18	38	11	53	138	21	29	16	36	79	59	16	33	87	33	143	28	33	64	58	17	13	4	44	36	209	68	62	52	2	0	16	6
79	56	15	27	44	53	23	0	33	41	29	9	123	66	20	10	5	13	30	31	19	7	64	120	38	14	110	31	37	47	46	65	92	10	42	125	92	25	10	29	13	5	3	41	50	81	29	11	98	50
80	110	43	77	79	12	25	16	19	0	106	54	27	70	26	104	6	44	77	38	46	116	65	4	86	77	161	27	24	0	65	26	21	2	28	74	45	177	6	26	96	10	84	95	110	11	27	96	7	74
81	26	43	72	57	44	92	8	0	37	28	12	40	9	54	25	138	13	19	315	70	37	145	27	145	20	51	117	108	25	60	13	115	33	16	25	43	15	184	22	23	7	6	64	135	18	22	99	50	98
82	10	0	18	75	20	13	26	48	18	10	81	46	31	40	11	8	41	35	28	4	76	22	16	42	14	54	24	92	30	31	94	8	106	27	66	9	27	18	53	4	74	4	6	11	74	5	92	5	53
83	98	57	13	25	52	0	30	46	11	28	138	5	9	10	39	22	28	141	15	39	67	21	0	34	20	19	103	1	35	7	13	50	47	226	46	46	72	165	76	81	45	64	140	109	22	4	7	67	4
84	18	131	34	106	196	8	16	12	95	14	46	29	36	20	71	38	14	24	28	52	15	54	10	3	74	18	88	20	4	35	3	29	6	15	10	12	190	3	28	9	21	34	66	32	6	181	13	22	27
85
86
87
88
89
90
91
92
93
94
95
96
97
98
99
100
101
102
103
104
105
106
107
[truncated: 51 more columns]

[truncated: 6 more sheets: Figure S4c, Figure S4d, Figure S4e, Figure S4f, Figure S4g, Figure S4h]
